# Supplementary material for: Diversity and Evolution of Bacterial Twin Arginine Translocase Protein, TatC, Reveals a Protein Secretion System That Is Evolving to Fit Its Environmental Niche
Source: PLoS One. 2013 Nov 13;8(11):e78742. doi: 10.1371/journal.pone.0078742 (PMC3827258; doi:10.1371/journal.pone.0078742)
Supplement: Table S1 — A complete list of all 1415 bacterial tatC genome sequences obtained from NCBI for this study. (XLS) [file pone.0078742.s003.xls]

## Sheet: TatC_dataset
Table S1. A complete list of all 1415 bacterial tatC genome sequences obtained from NCBI for this study.
Bacterial Class	Genus and species	NCBI Genome accession number	NCBI protein accession number	Predicted amino acid length	Identification code used for this analysis
Gram-positive
Acidimicrobiia	Acidimicrobium ferrooxidans	NC_013124.1	YP_003109535.1	258	Acferroo01
Actinobacteria	Acidothermus cellulolyticus	NC_008578.1	YP_872963.1	278	Acellulo01
Actinobacteria	Actinoplanes	NC_017803.1	YP_006268181.1	319	Actinopl01
Actinobacteria	Actinoplanes missouriensis	NC_017093.1	YP_005465084.1	318	Amissour01
Actinobacteria	Actinosynnema mirum	NC_013093.1	YP_003100038.1	362	Amirum01
Actinobacteria	Amycolatopsis mediterranei	NC_014318.1	YP_003767049.1	323	Amediter01
Actinobacteria	Amycolatopsis mediterranei	NC_017186.1	YP_005532904.1	323	Amediter02
Actinobacteria	Amycolicicoccus subflavus	NC_015564.1	YP_004493266.1	285	Asubflav01
Actinobacteria	Arcanobacterium haemolyticum	NC_014218.1	YP_003697566.1	245	Ahaemoly01
Actinobacteria	Arthrobacter	NC_008541.1	YP_831664.1	264	Arthroba01
Actinobacteria	Arthrobacter arilaitensis	NC_014550.1	YP_003916830.1	289	Aarilait01
Actinobacteria	Arthrobacter aurescens	NC_008711.1	YP_947927.1	278	Aauresce01
Actinobacteria	Arthrobacter chlorophenolicus	NC_011886.1	YP_002487991.1	264	Achlorop01
Actinobacteria	Arthrobacter phenanthrenivorans	NC_015145.1	YP_004241198.1	264	Aphenant01
Actinobacteria	Beutenbergia cavernae	NC_012669.1	YP_002882078.1	262	Bcaverna01
Actinobacteria	Bifidobacterium longum	NC_014656.1	YP_004000887.1	360	Blongum02
Actinobacteria	Bifidobacterium longum	NC_015067.1	YP_004219849.1	360	Blongum01
Actinobacteria	Blastococcus saxobsidens	NC_016943.1	YP_005329571.1	283	Bsaxobsi01
Actinobacteria	Brachybacterium faecium	NC_013172.1	YP_003155020.1	268	Bfaecium01
Actinobacteria	Catenulispora acidiphila	NC_013131.1	YP_003113199.1	321	Cacidiph01
Actinobacteria	Cellulomonas fimi	NC_015514.1	YP_004453469.1	266	Cfimi01
Actinobacteria	Cellulomonas flavigena	NC_014151.1	YP_003636966.1	264	Cflavige01
Actinobacteria	Cellvibrio gilvus	NC_015671.1	YP_004600830.1	262	Cgilvus01
Actinobacteria	Clavibacter michiganensis	NC_009480.1	YP_001222429.1	250	Cmichiga01
Actinobacteria	Clavibacter michiganensis	NC_010407.1	YP_001710398.1	250	Cmichiga02
Actinobacteria	Corynebacterium aurimucosum	NC_012590.1	YP_002834799.1	329	Caurimuc01
Actinobacteria	Corynebacterium diphtheriae	NC_016782.1	YP_005125438.1	364	Cdiphthe01
Actinobacteria	Corynebacterium diphtheriae	NC_016783.1	YP_005127655.1	364	Cdiphthe05
Actinobacteria	Corynebacterium diphtheriae	NC_016785.1	YP_005133683.1	364	Cdiphthe09
Actinobacteria	Corynebacterium diphtheriae	NC_016786.1	YP_005135969.1	364	Cdiphthe06
Actinobacteria	Corynebacterium diphtheriae	NC_016787.1	YP_005138193.1	364	Cdiphthe07
Actinobacteria	Corynebacterium diphtheriae	NC_016788.1	YP_005140465.1	364	Cdiphthe08
Actinobacteria	Corynebacterium diphtheriae	NC_016789.1	YP_005142780.1	364	Cdiphthe04
Actinobacteria	Corynebacterium diphtheriae	NC_016790.1	YP_005145020.1	364	Cdiphthe10
Actinobacteria	Corynebacterium diphtheriae	NC_016799.1	YP_005157954.1	364	Cdiphthe03
Actinobacteria	Corynebacterium diphtheriae	NC_016800.1	YP_005160309.1	364	Cdiphthe02
Actinobacteria	Corynebacterium diphtheriae	NC_016801.1	YP_005162685.1	364	Cdiphthe11
Actinobacteria	Corynebacterium diphtheriae	NC_002935.2	NP_939596.1	364	Cdiphthe13
Actinobacteria	Corynebacterium diphtheriae	NC_016802.1	YP_005164932.1	364	Cdiphthe12
Actinobacteria	Corynebacterium efficiens	NC_004369.1	NP_738229.1	313	Cefficie01
Actinobacteria	Corynebacterium glutamicum	NC_003450.3	NP_600706.1	314	Cglutami01
Actinobacteria	Corynebacterium glutamicum	NC_009342.1	YP_001138444.1	314	Cglutami02
Actinobacteria	Corynebacterium glutamicum	NC_006958.1	YP_225774.1	314	Cglutami03
Actinobacteria	Corynebacterium jeikeium	NC_007164.1	YP_250723.1	325	Cjeikeiu01
Actinobacteria	Corynebacterium kroppenstedtii	NC_012704.1	YP_002906204.1	414	Ckroppen01
Actinobacteria	Corynebacterium pseudotuberculosis	NC_014329.1	YP_003783433.1	362	Cpseudot01
Actinobacteria	Corynebacterium pseudotuberculosis	NC_016781.1	YP_005123165.1	362	Cpseudot10
Actinobacteria	Corynebacterium pseudotuberculosis	NC_017031.1	YP_005375067.1	362	Cpseudot07
Actinobacteria	Corynebacterium pseudotuberculosis	NC_017300.1	YP_005681301.1	364	Cpseudot02
Actinobacteria	Corynebacterium pseudotuberculosis	NC_017301.1	YP_005683392.1	362	Cpseudot03
Actinobacteria	Corynebacterium pseudotuberculosis	NC_017303.1	YP_005685478.1	362	Cpseudot04
Actinobacteria	Corynebacterium pseudotuberculosis	NC_017305.1	YP_005690481.1	362	Cpseudot08
Actinobacteria	Corynebacterium pseudotuberculosis	NC_017306.1	YP_005692539.1	362	Cpseudot09
Actinobacteria	Corynebacterium pseudotuberculosis	NC_017307.1	YP_005694606.1	362	Cpseudot12
Actinobacteria	Corynebacterium pseudotuberculosis	NC_017308.1	YP_005696603.1	364	Cpseudot05
Actinobacteria	Corynebacterium pseudotuberculosis	NC_017462.1	YP_005843901.1	362	Cpseudot06
Actinobacteria	Corynebacterium pseudotuberculosis	NC_017730.1	YP_006213545.1	362	Cpseudot11
Actinobacteria	Corynebacterium pseudotuberculosis	NC_016932.1	YP_005303662.1	362	Cpseudot13
Actinobacteria	Corynebacterium resistens	NC_015673.1	YP_004605540.1	370	Cresiste01
Actinobacteria	Corynebacterium ulcerans	NC_015683.1	YP_004629733.1	362	Culceran01
Actinobacteria	Corynebacterium ulcerans	NC_017317.1	YP_005710716.1	362	Culceran02
Actinobacteria	Corynebacterium urealyticum	NC_010545.1	YP_001800440.1	343	Curealyt01
Actinobacteria	Corynebacterium variabile	NC_015859.1	YP_004760402.1	136	Cvariabi01
Actinobacteria	Corynebacterium variabile	NC_015859.1	YP_004759844.1	332	Cvariabi02
Actinobacteria	Frankia	NC_009921.1	YP_001509139.1	336	Frankia01
Actinobacteria	Frankia	NC_014666.1	YP_004017618.1	343	Frankia02
Actinobacteria	Frankia	NC_007777.1	YP_481697.1	364	Frankia03
Actinobacteria	Frankia alni	NC_008278.1	YP_713096.1	334	Falni01
Actinobacteria	Frankia symbiont	NC_015656.1	YP_004583535.1	331	Fsymbion01
Actinobacteria	Geodermatophilus obscurus	NC_013757.1	YP_003409695.1	324	Gobscuru01
Actinobacteria	Gordonia bronchialis	NC_013441.1	YP_003273603.1	326	Gbronchi01
Actinobacteria	Gordonia polyisoprenivorans	NC_016906.1	YP_005282798.1	331	Gpolyiso01
Actinobacteria	Intrasporangium calvum	NC_014830.1	YP_004099020.1	257	Icalvum01
Actinobacteria	Isoptericola variabilis	NC_015588.1	YP_004542194.1	246	Ivariabi01
Actinobacteria	Jonesia denitrificans	NC_013174.1	YP_003161250.1	252	Jdenitri01
Actinobacteria	Kineococcus radiotolerans	NC_009664.2	YP_001361633.1	285	Kradioto01
Actinobacteria	Kitasatospora setae	NC_016109.1	YP_004908389.1	311	Ksetae01
Actinobacteria	Kocuria rhizophila	NC_010617.1	YP_001855232.1	270	Krhizoph01
Actinobacteria	Kribbella flavida	NC_013729.1	YP_003382910.1	273	Kflavida01
Actinobacteria	Kytococcus sedentarius	NC_013169.1	YP_003149194.1	273	Ksedenta01
Actinobacteria	Leifsonia xyli	NC_006087.1	YP_061840.1	250	Lxyli01
Actinobacteria	Microbacterium testaceum	NC_015125.1	YP_004226427.1	252	Mtestace01
Actinobacteria	Microbacterium testaceum	NC_015125.1	YP_004222858.1	272	Mtestace02
Actinobacteria	Micrococcus luteus	NC_012803.1	YP_002957256.1	285	Mluteus01
Actinobacteria	Microlunatus phosphovorus	NC_015635.1	YP_004572180.1	301	Mphospho01
Actinobacteria	Micromonospora	NC_014815.1	YP_004085047.1	317	Micromon01
Actinobacteria	Micromonospora aurantiaca	NC_014391.1	YP_003836068.1	317	Mauranti01
Actinobacteria	Mobiluncus curtisii	NC_014246.1	YP_003719280.1	255	Mcurtisi01
Actinobacteria	Mycobacterium	NC_008146.1	YP_639639.1	316	Mycobact04
Actinobacteria	Mycobacterium	NC_008705.1	YP_938507.1	316	Mycobact03
Actinobacteria	Mycobacterium	NC_009077.1	YP_001070787.1	316	Mycobact05
Actinobacteria	Mycobacterium	NC_014814.1	YP_004076887.1	314	Mycobact02
Actinobacteria	Mycobacterium	NC_015576.1	YP_004523369.1	278	Mycobact01
Actinobacteria	Mycobacterium abscessus	NC_010397.1	YP_001702923.1	313	Mabscess01
Actinobacteria	Mycobacterium africanum	NC_015758.1	YP_004723770.1	308	Mafrican01
Actinobacteria	Mycobacterium avium	NC_002944.2	NP_960763.1	318	Mavium01
Actinobacteria	Mycobacterium avium	NC_008595.1	YP_881609.1	318	Mavium02
Actinobacteria	Mycobacterium bovis	NC_008769.1	YP_978202.1	308	Mbovis02
Actinobacteria	Mycobacterium bovis	NC_012207.1	YP_002645159.1	308	Mbovis01
Actinobacteria	Mycobacterium bovis	NC_016804.1	YP_005171557.1	308	Mbovis03
Actinobacteria	Mycobacterium bovis	NC_002945.3	NP_855769.1	308	Mbovis04
Actinobacteria	Mycobacterium canettii	NC_015848.1	YP_004745558.1	308	Mcanetti01
Actinobacteria	Mycobacterium gilvum	NC_009338.1	YP_001134359.1	314	Mgilvum01
Actinobacteria	Mycobacterium intracellulare	NC_016947.1	YP_005343097.1	318	Mintrace02
Actinobacteria	Mycobacterium intracellulare	NC_016948.1	YP_005348099.1	287	Mintrace01
Actinobacteria	Mycobacterium leprae	NC_011896.1	YP_002503586.1	286	Mleprae01
Actinobacteria	Mycobacterium leprae	NC_002677.1	NP_301956.1	286	Mleprae02
Actinobacteria	Mycobacterium marinum	NC_010612.1	YP_001851369.1	317	Mmarinum01
Actinobacteria	Mycobacterium rhodesiae	NC_016604.1	YP_005002788.1	316	Mrhodesi01
Actinobacteria	Mycobacterium smegmatis	NC_008596.1	YP_888177.1	317	Msmegmat01
Actinobacteria	Mycobacterium tuberculosis	NC_002755.2	NP_336621.1	284	Mtubercu07
Actinobacteria	Mycobacterium tuberculosis	NC_009525.1	YP_001283431.1	308	Mtubercu04
Actinobacteria	Mycobacterium tuberculosis	NC_009565.1	YP_001288061.1	308	Mtubercu10
Actinobacteria	Mycobacterium tuberculosis	NC_012943.1	YP_003031849.1	308	Mtubercu06
Actinobacteria	Mycobacterium tuberculosis	NC_016768.1	YP_005100369.1	308	Mtubercu05
Actinobacteria	Mycobacterium tuberculosis	NC_017026.1	YP_005360713.1	271	Mtubercu03
Actinobacteria	Mycobacterium tuberculosis	NC_017522.1	YP_005909744.1	308	Mtubercu09
Actinobacteria	Mycobacterium tuberculosis	NC_017523.1	YP_005913358.1	308	Mtubercu08
Actinobacteria	Mycobacterium tuberculosis	NC_017524.1	YP_005917172.1	308	Mtubercu01
Actinobacteria	Mycobacterium tuberculosis	NC_017528.1	YP_005923314.1	308	Mtubercu02
Actinobacteria	Mycobacterium tuberculosis	NC_000962.2	NP_216609.1	308	Mtubercu11
Actinobacteria	Mycobacterium ulcerans	NC_008611.1	YP_906167.1	316	Mulceran01
Actinobacteria	Mycobacterium vanbaalenii	NC_008726.1	YP_954242.1	316	Mvanbaal01
Actinobacteria	Nakamurella multipartita	NC_013235.1	YP_003203175.1	276	Nmultipa01
Actinobacteria	Nakamurella multipartita	NC_013235.1	YP_003202283.1	347	Nmultipa02
Actinobacteria	Nocardia cyriacigeorgica	NC_016887.1	YP_005264730.1	323	Ncyriaci01
Actinobacteria	Nocardia farcinica	NC_006361.1	YP_119374.1	315	Nfarcini01
Actinobacteria	Nocardioides	NC_008699.1	YP_923843.1	284	Nocardio01
Actinobacteria	Nocardiopsis dassonvillei	NC_014210.1	YP_003679440.1	296	Ndassonv01
Actinobacteria	Propionibacterium acnes	NC_006085.1	YP_056087.1	261	Pacnes06
Actinobacteria	Propionibacterium acnes	NC_014039.1	YP_003581578.1	261	Pacnes04
Actinobacteria	Propionibacterium acnes	NC_016511.1	YP_004944638.1	289	Pacnes05
Actinobacteria	Propionibacterium acnes	NC_016512.1	YP_004946878.1	289	Pacnes03
Actinobacteria	Propionibacterium acnes	NC_016516.1	YP_004955805.1	261	Pacnes07
Actinobacteria	Propionibacterium acnes	NC_017535.1	YP_005944985.1	289	Pacnes01
Actinobacteria	Propionibacterium acnes	NC_017550.1	YP_005986007.1	261	Pacnes02
Actinobacteria	Propionibacterium acnes	NC_017534.1	YP_005942643.1	261	Pacnes08
Actinobacteria	Propionibacterium freudenreichii	NC_014215.1	YP_003688294.1	290	Pfreuden01
Actinobacteria	Pseudonocardia dioxanivorans	NC_015312.1	YP_004333329.1	326	Pdioxani01
Actinobacteria	Renibacterium salmoninarum	NC_010168.1	YP_001625174.1	278	Rsalmoni01
Actinobacteria	Rhodococcus equi	NC_014659.1	YP_004007065.1	317	Requi01
Actinobacteria	Rhodococcus erythropolis	NC_012490.1	YP_002766614.1	342	Rerythro01
Actinobacteria	Rhodococcus jostii	NC_008268.1	YP_700827.1	346	Rjostii01
Actinobacteria	Rhodococcus opacus	NC_012522.1	YP_002777766.1	346	Ropacus01
Actinobacteria	Rothia dentocariosa	NC_014643.1	YP_003984836.1	294	Rdentoca01
Actinobacteria	Rothia mucilaginosa	NC_013715.1	YP_003362695.1	293	Rmucilag01
Actinobacteria	Saccharomonospora viridis	NC_013159.1	YP_003134030.1	321	Sviridis01
Actinobacteria	Saccharopolyspora erythraea	NC_009142.1	YP_001104493.1	317	Serythra01
Actinobacteria	Salinispora arenicola	NC_009953.1	YP_001537220.1	317	Sarenico01
Actinobacteria	Salinispora tropica	NC_009380.1	YP_001159081.1	316	Stropica01
Actinobacteria	Sanguibacter keddieii	NC_013521.1	YP_003314612.1	275	Skeddiei01
Actinobacteria	Segniliparus rotundus	NC_014168.1	YP_003658689.1	289	Srotundu01
Actinobacteria	Stackebrandtia nassauensis	NC_013947.1	YP_003513190.1	330	Snassaue01
Actinobacteria	Streptomyces	NC_015953.1	YP_004801528.1	319	Streptom01
Actinobacteria	Streptomyces avermitilis	NC_003155.4	NP_827869.1	315	Savermit01
Actinobacteria	Streptomyces bingchenggensis	NC_016582.1	YP_004966743.1	301	Sbingche01
Actinobacteria	Streptomyces cattleya	NC_016111.1	YP_004914675.1	320	Scattley02
Actinobacteria	Streptomyces cattleya	NC_017586.1	YP_006057069.1	320	Scattley01
Actinobacteria	Streptomyces coelicolor	NC_003888.3	NP_625907.1	316	Scoelico01
Actinobacteria	Streptomyces flavogriseus	NC_016114.1	YP_004926119.1	319	Sflavogr01
Actinobacteria	Streptomyces griseus	NC_010572.1	YP_001827383.1	321	Sgriseus01
Actinobacteria	Streptomyces hygroscopicus	NC_017765.1	YP_006243515.1	271	Shygrosc01
Actinobacteria	Streptomyces hygroscopicus	NC_017765.1	YP_006244216.1	316	Shygrosc02
Actinobacteria	Streptomyces scabiei	NC_013929.1	YP_003492879.1	319	Sscabiei01
Actinobacteria	Streptomyces violaceusniger	NC_015957.1	YP_004816300.1	321	Sviniger01
Actinobacteria	Streptosporangium roseum	NC_013595.1	YP_003341336.1	298	Sroseum01
Actinobacteria	Thermobifida fusca	NC_007333.1	YP_289826.1	303	Tfusca01
Actinobacteria	Thermobispora bispora	NC_014165.1	YP_003652427.1	283	Tbispora01
Actinobacteria	Thermomonospora curvata	NC_013510.1	YP_003299924.1	298	Tcurvata01
Actinobacteria	Tropheryma whipplei	NC_004572.3	NP_787448.1	255	Twhipple01
Actinobacteria	Tropheryma whipplei	NC_004551.1	NP_789381.1	240	Twhipple02
Actinobacteria	Tsukamurella paurometabola	NC_014158.1	YP_003647119.1	334	Tpaurome01
Actinobacteria	Verrucosispora maris	NC_015434.1	YP_004406249.1	316	Vmaris01
Actinobacteria	Xylanimonas cellulosilytica	NC_013530.1	YP_003326357.1	246	Xcellulo01
Actinobacteria	Xylanimonas cellulosilytica	NC_013530.1	YP_003324670.1	276	Xcellulo02
Bacilli	Alicyclobacillus acidocaldarius	NC_013205.1	YP_003183739.1	246	Aacidoca02
Bacilli	Alicyclobacillus acidocaldarius	NC_017167.1	YP_005516883.1	246	Aacidoca01
Bacilli	Anoxybacillus flavithermus	NC_011567.1	YP_002315807.1	250	Aflavith01
Bacilli	Bacillus sp. JS	NC_017743.1	YP_006230458.1	254	Bacillus01
Bacilli	Bacillus sp. JS	NC_017743.1	YP_006230064.1	241	Bacillus02
Bacilli	Bacillus amyloliquefaciens	NC_009725.1	YP_001420260.1	252	Bamyloli11
Bacilli	Bacillus amyloliquefaciens	NC_014551.1	YP_003919132.1	253	Bamyloli03
Bacilli	Bacillus amyloliquefaciens	NC_017061.1	YP_005419895.1	252	Bamyloli01
Bacilli	Bacillus amyloliquefaciens	NC_017188.1	YP_005540236.1	253	Bamyloli08
Bacilli	Bacillus amyloliquefaciens	NC_017190.1	YP_005544348.1	253	Bamyloli07
Bacilli	Bacillus amyloliquefaciens	NC_017191.1	YP_005548578.1	253	Bamyloli06
Bacilli	Bacillus amyloliquefaciens	NC_009725.1	YP_001419925.1	241	Bamyloli02
Bacilli	Bacillus amyloliquefaciens	NC_014551.1	YP_003918835.1	241	Bamyloli04
Bacilli	Bacillus amyloliquefaciens	NC_017061.1	YP_005419575.1	241	Bamyloli09
Bacilli	Bacillus amyloliquefaciens	NC_017188.1	YP_005539927.1	241	Bamyloli12
Bacilli	Bacillus amyloliquefaciens	NC_017190.1	YP_005544030.1	241	Bamyloli05
Bacilli	Bacillus amyloliquefaciens	NC_017191.1	YP_005548251.1	241	Bamyloli10
Bacilli	Bacillus anthracis	NC_007530.2	YP_018889.1	250	Banthrac03
Bacilli	Bacillus anthracis	NC_005945.1	YP_028352.1	250	Banthrac01
Bacilli	Bacillus anthracis	NC_012659.1	YP_002866598.1	250	Banthrac02
Bacilli	Bacillus anthracis	NC_017729.1	YP_006209184.1	250	Banthrac05
Bacilli	Bacillus anthracis	NC_003997.3	NP_844634.2	251	Banthrac06
Bacilli	Bacillus anthracis	NC_012581.1	YP_002814949.1	247	Banthrac04
Bacilli	Bacillus atrophaeus	NC_014639.1	YP_003971994.1	253	Batropha01
Bacilli	Bacillus atrophaeus	NC_014639.1	YP_003975841.1	241	Batropha02
Bacilli	Bacillus cellulosilyticus	NC_014829.1	YP_004094930.1	240	Bcellulo01
Bacilli	Bacillus cereus	NC_011772.1	YP_002445623.1	249	Bcereus11
Bacilli	Bacillus cereus	NC_011969.1	YP_002529898.1	250	Bcereus02
Bacilli	Bacillus cereus	NC_016771.1	YP_005104704.1	250	Bcereus08
Bacilli	Bacillus cereus	NC_003909.8	NP_978584.1	250	Bcereus09
Bacilli	Bacillus cereus	NC_004722.1	NP_831963.1	249	Bcereus05
Bacilli	Bacillus cereus	NC_006274.1	YP_083619.1	250	Bcereus04
Bacilli	Bacillus cereus	NC_011658.1	YP_002338308.1	250	Bcereus07
Bacilli	Bacillus cereus	NC_011725.1	YP_002366943.1	249	Bcereus10
Bacilli	Bacillus cereus	NC_011773.1	YP_002451220.1	250	Bcereus03
Bacilli	Bacillus cereus	NC_012472.1	YP_002749602.1	250	Bcereus01
Bacilli	Bacillus cereus	NC_014335.1	YP_003791986.1	250	Bcereus12
Bacilli	Bacillus cereus	NC_016779.1	YP_005118886.1	250	Bcereus06
Bacilli	Bacillus clausii	NC_006582.1	YP_174375.1	272	Bclausii01
Bacilli	Bacillus coagulans	NC_015634.1	YP_004570171.1	254	Bcoagula01
Bacilli	Bacillus coagulans	NC_016023.1	YP_004859509.1	254	Bcoagula02
Bacilli	Bacillus cytotoxicus	NC_009674.1	YP_001374950.1	249	Bcytotox01
Bacilli	Bacillus halodurans	NC_002570.2	NP_244774.1	219	Bhalodur01
Bacilli	Bacillus halodurans	NC_002570.2	NP_241419.1	253	Bhalodur02
Bacilli	Bacillus licheniformis	NC_006270.3	YP_077847.2	258	Blicheni01
Bacilli	Bacillus licheniformis	NC_006270.3	YP_077528.1	244	Blicheni04
Bacilli	Bacillus licheniformis	NC_006322.1	YP_090255.1	258	Blicheni02
Bacilli	Bacillus licheniformis	NC_006322.1	YP_089935.1	244	Blicheni03
Bacilli	Bacillus megaterium	NC_014019.1	YP_003560782.1	251	Bmegater01
Bacilli	Bacillus megaterium	NC_014019.1	YP_003565505.1	238	Bmegater04
Bacilli	Bacillus megaterium	NC_014103.1	YP_003595522.1	251	Bmegater02
Bacilli	Bacillus megaterium	NC_017138.1	YP_005492378.1	238	Bmegater03
Bacilli	Bacillus megaterium	NC_014103.1	YP_003600229.1	238	Bmegater05
Bacilli	Bacillus megaterium	NC_017138.1	YP_005497172.1	251	Bmegater06
Bacilli	Bacillus pseudofirmus	NC_013791.2	YP_003426806.1	256	Bpseudof01
Bacilli	Bacillus pumilus	NC_009848.1	YP_001485785.1	254	Bpumilus01
Bacilli	Bacillus selenitireducens	NC_014219.1	YP_003700140.1	248	Bselenit01
Bacilli	Bacillus subtilis	NC_014976.1	YP_004206541.1	254	Bsubtili08
Bacilli	Bacillus subtilis	NC_016047.1	YP_004876182.1	254	Bsubtili02
Bacilli	Bacillus subtilis	NC_017195.1	YP_005555667.1	254	Bsubtili06
Bacilli	Bacillus subtilis	NC_000964.3	NP_388146.2	242	Bsubtili05
Bacilli	Bacillus subtilis	NC_014479.1	YP_003864638.1	241	Bsubtili03
Bacilli	Bacillus subtilis	NC_014976.1	YP_004206221.1	242	Bsubtili07
Bacilli	Bacillus subtilis	NC_016047.1	YP_004875812.1	241	Bsubtili04
Bacilli	Bacillus subtilis	NC_017195.1	YP_005555299.1	242	Bsubtili01
Bacilli	Bacillus subtilis	NC_014479.1	YP_003864978.1	254	Bsubtili10
Bacilli	Bacillus subtilis	NC_000964.3	NP_388480.1	254	Bsubtili09
Bacilli	Bacillus thuringiensis	NC_014171.1	YP_003664511.1	249	Bthuring02
Bacilli	Bacillus thuringiensis	NC_005957.1	YP_036358.1	250	Bthuring01
Bacilli	Bacillus thuringiensis	NC_017200.1	YP_005565957.1	250	Bthuring03
Bacilli	Bacillus thuringiensis	NC_008600.1	YP_894826.1	251	Bthuring04
Bacilli	Bacillus thuringiensis	NC_017208.1	YP_005572136.1	249	Bthuring05
Bacilli	Bacillus weihenstephanensis	NC_010184.1	YP_001644921.1	250	Bweihens01
Bacilli	Brevibacillus brevis	NC_012491.1	YP_002770003.1	258	Bbrevis01
Bacilli	Exiguobacterium	NC_012673.1	YP_002886467.1	262	Exiguoba01
Bacilli	Exiguobacterium sibiricum	NC_010556.1	YP_001815248.1	259	Esibiric01
Bacilli	Geobacillus	NC_014206.1	YP_003669870.1	255	Geobacil02
Bacilli	Geobacillus	NC_014915.1	YP_004130882.1	255	Geobacil04
Bacilli	Geobacillus	NC_012793.1	YP_002948424.1	248	Geobacil05
Bacilli	Geobacillus sp. Y4.1MC1	NC_014650.1	YP_003989410.1	247	Geobacil01
Bacilli	Geobacillus sp. Y4.1MC1	NC_014650.1	YP_003990825.1	248	Geobacil03
Bacilli	Geobacillus	NC_013411.1	YP_003252249.1	255	Geobacil06
Bacilli	Geobacillus kaustophilus	NC_006510.1	YP_146097.1	255	Gkaustop01
Bacilli	Geobacillus thermodenitrificans	NC_009328.1	YP_001124348.1	255	Gthermod01
Bacilli	Geobacillus thermoglucosidasius	NC_015660.1	YP_004589594.1	248	Gthermog01
Bacilli	Geobacillus thermoglucosidasius	NC_015660.1	YP_004588159.1	247	Gthermog02
Bacilli	Geobacillus thermoleovorans	NC_016593.1	YP_004980691.1	255	Gthermol01
Bacilli	Halobacillus halophilus	NC_017668.1	YP_006180836.1	252	Hhalophu01
Bacilli	Kyrpidia tusciae	NC_014098.1	YP_003588151.1	250	Ktusciae01
Bacilli	Listeria innocua	NC_003212.1	NP_469725.1	247	Linnocua01
Bacilli	Listeria monocytogenes	NC_012488.1	YP_002757095.1	244	Lmonocyt02
Bacilli	Listeria monocytogenes	NC_013766.1	YP_003412515.1	239	Lmonocyt04
Bacilli	Listeria monocytogenes	NC_013768.1	YP_003415604.1	239	Lmonocyt01
Bacilli	Listeria monocytogenes	NC_017545.1	YP_005964354.1	244	Lmonocyt06
Bacilli	Listeria monocytogenes	NC_017547.1	YP_005970197.1	244	Lmonocyt05
Bacilli	Listeria monocytogenes	NC_003210.1	NP_463891.1	244	Lmonocyt07
Bacilli	Lysinibacillus sphaericus	NC_010382.1	YP_001696426.1	281	Lsphaeri01
Bacilli	Lysinibacillus sphaericus	NC_010382.1	YP_001695897.1	274	Lsphaeri02
Bacilli	Macrococcus caseolyticus	NC_011999.1	YP_002561123.1	251	Mcaseoly01
Bacilli	Oceanobacillus iheyensis	NC_004193.1	NP_692658.1	257	Oiheyens01
Bacilli	Paenibacillus sp. JDR-2	NC_012914.1	YP_003009807.1	270	Paenibac04
Bacilli	Paenibacillus sp. JDR-2	NC_012914.1	YP_003011676.1	247	Paenibac05
Bacilli	Paenibacillus sp. JDR-2	NC_012914.1	YP_003013850.1	250	Paenibac06
Bacilli	Paenibacillus sp. Y412MC10	NC_013406.1	YP_003242962.1	245	Paenibac01
Bacilli	Paenibacillus sp. Y412MC10	NC_013406.1	YP_003245317.1	257	Paenibac02
Bacilli	Paenibacillus sp. Y412MC10	NC_013406.1	YP_003240808.1	256	Paenibac03
Bacilli	Paenibacillus sp. Y412MC10	NC_013406.1	YP_003246055.1	257	Paenibac07
Bacilli	Paenibacillus mucilaginosus	NC_015690.1	YP_004644060.1	246	Pmucilag02
Bacilli	Paenibacillus mucilaginosus	NC_015690.1	YP_004639086.1	261	Pmucilag06
Bacilli	Paenibacillus mucilaginosus	NC_016935.1	YP_005314891.1	246	Pmucilag01
Bacilli	Paenibacillus mucilaginosus	NC_016935.1	YP_005310652.1	261	Pmucilag04
Bacilli	Paenibacillus mucilaginosus	NC_017672.1	YP_006187422.1	261	Pmucilag03
Bacilli	Paenibacillus mucilaginosus	NC_017672.1	YP_006191859.1	246	Pmucilag05
Bacilli	Paenibacillus polymyxa	NC_014483.1	YP_003869572.1	255	Ppolymyx01
Bacilli	Paenibacillus polymyxa	NC_014622.1	YP_003945488.1	255	Ppolymyx02
Bacilli	Paenibacillus polymyxa	NC_017542.1	YP_005958801.1	255	Ppolymyx03
Bacilli	Paenibacillus terrae	NC_016641.1	YP_005075817.1	256	Pterrae01
Bacilli	Staphylococcus aureus	NC_016912.1	YP_005289896.1	233	Saureus06
Bacilli	Staphylococcus aureus	NC_016941.1	YP_005324841.1	233	Saureus18
Bacilli	Staphylococcus aureus	NC_017341.1	YP_005743709.1	233	Saureus17
Bacilli	Staphylococcus aureus	NC_017347.1	YP_005751618.1	233	Saureus20
Bacilli	Staphylococcus aureus	NC_017351.1	YP_005756801.1	220	Saureus24
Bacilli	Staphylococcus aureus	NC_002951.2	YP_185309.1	233	Saureus03
Bacilli	Staphylococcus aureus	NC_007795.1	YP_498917.1	233	Saureus05
Bacilli	Staphylococcus aureus	NC_009641.1	YP_001331373.1	233	Saureus21
Bacilli	Staphylococcus aureus	NC_010079.1	YP_001574276.1	233	Saureus12
Bacilli	Staphylococcus aureus	NC_017331.1	YP_005730432.1	233	Saureus23
Bacilli	Staphylococcus aureus	NC_002745.2	NP_373580.1	220	Saureus10
Bacilli	Staphylococcus aureus	NC_002758.2	NP_370870.1	220	Saureus19
Bacilli	Staphylococcus aureus	NC_002952.2	YP_039800.1	233	Saureus08
Bacilli	Staphylococcus aureus	NC_002953.3	YP_042447.1	233	Saureus02
Bacilli	Staphylococcus aureus	NC_003923.1	NP_645139.1	233	Saureus15
Bacilli	Staphylococcus aureus	NC_007622.1	YP_415798.1	233	Saureus22
Bacilli	Staphylococcus aureus	NC_009487.1	YP_001245776.1	201	Saureus13
Bacilli	Staphylococcus aureus	NC_009632.1	YP_001315553.1	201	Saureus07
Bacilli	Staphylococcus aureus	NC_009782.1	YP_001440933.1	220	Saureus04
Bacilli	Staphylococcus aureus	NC_013450.1	YP_003281263.1	201	Saureus16
Bacilli	Staphylococcus aureus	NC_017340.1	YP_005741093.1	220	Saureus09
Bacilli	Staphylococcus aureus	NC_017342.1	YP_005746230.1	233	Saureus25
Bacilli	Staphylococcus aureus	NC_017349.1	YP_005754314.1	233	Saureus11
Bacilli	Staphylococcus aureus	NC_017673.1	YP_006194508.1	233	Saureus14
Bacilli	Staphylococcus aureus	NC_017763.1	YP_006236672.1	233	Saureus01
Bacilli	Staphylococcus aureus	NC_007793.1	YP_493061.1	233	Saureus30
Bacilli	Staphylococcus aureus	NC_016928.1	YP_005296792.1	233	Saureus26
Bacilli	Staphylococcus aureus	NC_017337.1	YP_005735886.1	233	Saureus29
Bacilli	Staphylococcus aureus	NC_017338.1	YP_005738486.1	232	Saureus28
Bacilli	Staphylococcus aureus	NC_017343.1	YP_005749059.1	159	Saureus27
Bacilli	Staphylococcus carnosus	NC_012121.1	YP_002635300.1	237	Scarnosu01
Bacilli	Staphylococcus haemolyticus	NC_007168.1	YP_252602.1	215	Shaemoly01
Bacilli	Staphylococcus lugdunensis	NC_013893.1	YP_003470942.1	248	Slugdune01
Bacilli	Staphylococcus lugdunensis	NC_017353.1	YP_005759788.1	248	Slugdune02
Bacilli	Staphylococcus pseudintermedius	NC_014925.1	YP_004148471.1	223	Spseudin02
Bacilli	Staphylococcus pseudintermedius	NC_017568.1	YP_006016229.1	223	Spseudin01
Bacilli	Streptococcus gordonii	NC_009785.1	YP_001450449.1	238	Sgordoni01
Bacilli	Streptococcus mitis	NC_013853.1	YP_003446384.1	243	Smitis01
Bacilli	Streptococcus parasanguinis	NC_015678.1	YP_004621435.1	239	Sparasan01
Bacilli	Streptococcus pseudopneumoniae	NC_015875.1	YP_004768222.1	243	Spseudop01
Bacilli	Streptococcus salivarius	NC_017594.1	YP_006068285.1	235	Ssalivar02
Bacilli	Streptococcus salivarius	NC_017595.1	YP_006070226.1	242	Ssalivar01
Bacilli	Streptococcus salivarius	NC_015760.1	YP_004727868.1	242	Ssalivar03
Bacilli	Streptococcus sanguinis	NC_009009.1	YP_001035092.1	250	Ssanguin01
Bacilli	Streptococcus thermophilus	NC_017563.1	YP_006002532.1	235	Sthermop02
Bacilli	Streptococcus thermophilus	NC_006448.1	YP_139494.1	242	Sthermop03
Bacilli	Streptococcus thermophilus	NC_006449.1	YP_141414.1	242	Sthermop04
Bacilli	Streptococcus thermophilus	NC_008532.1	YP_820426.1	235	Sthermop01
Bacilli	Streptococcus thermophilus	NC_017581.1	YP_006040869.1	242	Sthermop05
Clostridia	Alkaliphilus metalliredigens	NC_009633.1	YP_001318875.1	239	Ametalli01
Clostridia	Alkaliphilus oremlandii	NC_009922.1	YP_001513669.1	241	Aoremlan01
Clostridia	Ammonifex degensii	NC_013385.1	YP_003239190.1	246	Adegensi01
Clostridia	Candidatus Desulforudis	NC_010424.1	YP_001717263.1	256	CDesulfo01
Clostridia	Carboxydothermus hydrogenoformans	NC_007503.1	YP_359714.1	243	Chydroge01
Clostridia	Clostridium	NC_015737.1	YP_004709455.1	267	Clostrid01
Clostridia	Clostridium phytofermentans	NC_010001.1	YP_001557528.1	268	Cphytofe01
Clostridia	Desulfitobacterium hafniense	NC_007907.1	YP_518467.1	250	Dhafnien02
Clostridia	Desulfitobacterium hafniense	NC_011830.1	YP_002459817.1	250	Dhafnien01
Clostridia	Desulfosporosinus orientis	NC_016584.1	YP_004969478.1	255	Dorienti01
Clostridia	Desulfotomaculum acetoxidans	NC_013216.1	YP_003189745.1	256	Dtacetox01
Clostridia	Desulfotomaculum carboxydivorans	NC_015565.1	YP_004497807.1	254	Dcarboxy01
Clostridia	Desulfotomaculum kuznetsovii	NC_015573.1	YP_004517913.1	252	Dkuznets01
Clostridia	Desulfotomaculum reducens	NC_009253.1	YP_001112478.1	258	Dreducen01
Clostridia	Desulfotomaculum ruminis	NC_015589.1	YP_004546505.1	274	Druminis01
Clostridia	Halothermothrix orenii	NC_011899.1	YP_002508135.1	230	Horenii01
Clostridia	Heliobacterium modesticaldum	NC_010337.2	YP_001680519.1	257	Hmodesti01
Clostridia	Moorella thermoacetica	NC_007644.1	YP_430136.1	247	Mthermoa01
Clostridia	Natranaerobius thermophilus	NC_010718.1	YP_001917397.1	242	Nthermop01
Clostridia	Oscillibacter valericigenes	NC_016048.1	YP_004884049.1	282	Ovaleric01
Clostridia	Pelotomaculum thermopropionicum	NC_009454.1	YP_001212260.1	259	Pthermop01
Clostridia	Sulfobacillus acidophilus	NC_015757.1	YP_004721598.1	263	Sacidoph01
Clostridia	Sulfobacillus acidophilus	NC_015757.1	YP_004721487.1	255	Sacidoph03
Clostridia	Sulfobacillus acidophilus	NC_016884.1	YP_005256496.1	252	Sacidoph02
Clostridia	Sulfobacillus acidophilus	NC_016884.1	YP_005258514.1	263	Sacidoph04
Clostridia	Symbiobacterium thermophilum	NC_006177.1	YP_074913.1	238	Sthermom01
Clostridia	Syntrophobotulus glycolicus	NC_015172.1	YP_004266009.1	254	Sglycoli01
Clostridia	Syntrophomonas wolfei	NC_008346.1	YP_753379.1	283	Swolfei01
Clostridia	Syntrophothermus lipocalidus	NC_014220.1	YP_003702763.1	251	Slipocal01
Clostridia	Thermaerobacter marianensis	NC_014831.1	YP_004102221.1	310	Tmariane01
Clostridia	Thermincola potens	NC_014152.1	YP_003640518.1	329	Tpotens01
Clostridia	Thermodesulfobium narugense	NC_015499.1	YP_004437014.1	239	Tnarugen01
Clostridia	Thermodesulfobium narugense	NC_015499.1	YP_004437987.1	235	Tnarugen02
Coriobacteriia	Atopobium parvulum	NC_013203.1	YP_003180113.1	262	Aparvulu01
Coriobacteriia	Coriobacterium glomerans	NC_015389.1	YP_004373385.1	260	Cglomera01
Coriobacteriia	Cryptobacterium curtum	NC_013170.1	YP_003151543.1	283	Ccurtum01
Coriobacteriia	Eggerthella	NC_015738.1	YP_004712048.1	272	Eggerthe01
Coriobacteriia	Eggerthella lenta	NC_013204.1	YP_003183167.1	276	Elenta01
Coriobacteriia	Olsenella uli	NC_014363.1	YP_003801430.1	270	Ouli01
Coriobacteriia	Slackia heliotrinireducens	NC_013165.1	YP_003144346.1	285	Sheliotr01
Deinococci	Deinococcus deserti	NC_012526.1	YP_002785363.1	260	Ddeserti01
Deinococci	Deinococcus geothermalis	NC_008025.1	YP_605428.1	256	Dgeother01
Deinococci	Deinococcus gobiensis	NC_017790.1	YP_006261739.1	245	Dgobiens01
Deinococci	Deinococcus maricopensis	NC_014958.1	YP_004170507.1	251	Dmaricop01
Deinococci	Deinococcus proteolyticus	NC_015161.1	YP_004255327.1	270	Dproteol01
Deinococci	Deinococcus radiodurans	NC_001263.1	NP_294530.1	270	Dradiodu01
Deinococci	Marinithermus hydrothermalis	NC_015387.1	YP_004366991.1	248	Mhydroth01
Deinococci	Meiothermus ruber	NC_013946.1	YP_003507429.1	250	Mruber01
Deinococci	Meiothermus silvanus	NC_014212.1	YP_003684671.1	250	Msilvanu01
Deinococci	Oceanithermus profundus	NC_014761.1	YP_004058827.1	249	Oprofund01
Deinococci	Thermus	NC_017278.1	YP_005653538.1	247	Thermus01
Deinococci	Thermus scotoductus	NC_014974.1	YP_004203439.1	247	Tscotodu01
Deinococci	Thermus thermophilus	NC_005835.1	YP_003994.1	246	Tthermop03
Deinococci	Thermus thermophilus	NC_006461.1	YP_143653.1	246	Tthermop01
Deinococci	Thermus thermophilus	NC_017272.1	YP_005639944.1	246	Tthermop02
Deinococci	Thermus thermophilus	NC_017587.1	YP_006059352.1	246	Tthermop04
Deinococci	Truepera radiovictrix	NC_014221.1	YP_003705595.1	244	Tradiovi01
Rubrobacteria	Conexibacter woesei	NC_013739.1	YP_003397696.1	334	Cwoesei01
Rubrobacteria	Rubrobacter xylanophilus	NC_008148.1	YP_644727.1	270	Rxylanop01
Gram-negative
α-proteobacteria	Acetobacter pasteurianus	NC_013209.1	YP_003188607.1	271	Apasteur05
α-proteobacteria	Acetobacter pasteurianus	NC_017108.1	YP_005481840.1	271	Apasteur07
α-proteobacteria	Acetobacter pasteurianus	NC_017111.1	YP_005484530.1	271	Apasteur03
α-proteobacteria	Acetobacter pasteurianus	NC_017121.1	YP_005487814.1	271	Apasteur04
α-proteobacteria	Acetobacter pasteurianus	NC_017125.1	YP_005490622.1	271	Apasteur02
α-proteobacteria	Acetobacter pasteurianus	NC_017146.1	YP_005499724.1	271	Apasteur01
α-proteobacteria	Acetobacter pasteurianus	NC_017150.1	YP_005502521.1	271	Apasteur06
α-proteobacteria	Acetobacter pasteurianus	NC_017100.1	YP_005478676.1	271	Apasteur08
α-proteobacteria	Acidiphilium cryptum	NC_009484.1	YP_001234093.1	268	Acryptum01
α-proteobacteria	Acidiphilium multivorum	NC_015186.1	YP_004283160.1	268	Amultivo01
α-proteobacteria	Agrobacterium	NC_015183.1	YP_004278953.1	267	Agrobact01
α-proteobacteria	Agrobacterium radiobacter	NC_011985.1	YP_002544317.1	275	Aradioba01
α-proteobacteria	Agrobacterium tumefaciens	NC_003062.2	NP_354692.1	267	Atumefac01
α-proteobacteria	Agrobacterium vitis	NC_011989.1	YP_002549925.1	270	Avitis01
α-proteobacteria	Anaplasma centrale	NC_013532.1	YP_003328503.1	246	Acentral01
α-proteobacteria	Anaplasma marginale	NC_004842.2	YP_153943.1	260	Amargina01
α-proteobacteria	Anaplasma marginale	NC_012026.1	YP_002563650.1	260	Amargina02
α-proteobacteria	Anaplasma phagocytophilum	NC_007797.1	YP_505046.1	246	Aphagocy01
α-proteobacteria	Asticcacaulis excentricus	NC_014816.1	YP_004087171.1	299	Aexcentr01
α-proteobacteria	Azorhizobium caulinodans	NC_009937.1	YP_001524654.1	266	Acaulino01
α-proteobacteria	Azospirillum	NC_013855.1	YP_003450530.1	262	Azospiri01
α-proteobacteria	Azospirillum lipoferum	NC_016585.1	YP_004974149.1	263	Alipofer01
α-proteobacteria	Bartonella clarridgeiae	NC_014932.1	YP_004159288.1	259	Bclarrid01
α-proteobacteria	Bartonella grahamii	NC_012846.1	YP_002971639.1	260	Bgrahami01
α-proteobacteria	Bartonella henselae	NC_005956.1	YP_033394.1	264	Bhensela01
α-proteobacteria	Bartonella quintana	NC_005955.1	YP_032154.1	263	Bquintan01
α-proteobacteria	Bartonella tribocorum	NC_010161.1	YP_001609245.1	260	Btriboco01
α-proteobacteria	Beijerinckia indica	NC_010581.1	YP_001833764.1	263	Bindica01
α-proteobacteria	Bradyrhizobium	NC_009445.1	YP_001206022.1	271	Bradyrhi01
α-proteobacteria	Bradyrhizobium	NC_009485.1	YP_001240360.1	271	Bradyrhi02
α-proteobacteria	Bradyrhizobium	NC_017082.1	YP_005450729.1	270	Bradyrhi03
α-proteobacteria	Bradyrhizobium japonicum	NC_004463.1	NP_771389.1	270	Bjaponic02
α-proteobacteria	Bradyrhizobium japonicum	NC_017249.1	YP_005609819.1	270	Bjaponic01
α-proteobacteria	Brevundimonas subvibrioides	NC_014375.1	YP_003819483.1	295	Bsubvibr01
α-proteobacteria	Brucella abortus	NC_006932.1	YP_221622.1	274	Babortus01
α-proteobacteria	Brucella abortus	NC_010742.1	YP_001934838.1	274	Babortus02
α-proteobacteria	Brucella abortus	NC_016795.1	YP_005151968.1	274	Babortus03
α-proteobacteria	Brucella canis	NC_016778.1	YP_005114811.1	274	Bcanis01
α-proteobacteria	Brucella canis	NC_010103.1	YP_001592731.1	274	Bcanis02
α-proteobacteria	Brucella melitensis	NC_003317.1	NP_540000.1	274	Bmeliten04
α-proteobacteria	Brucella melitensis	NC_012441.1	YP_002732629.1	274	Bmeliten01
α-proteobacteria	Brucella melitensis	NC_017244.1	YP_005596976.1	274	Bmeliten03
α-proteobacteria	Brucella melitensis	NC_017248.1	YP_005603678.1	274	Bmeliten02
α-proteobacteria	Brucella melitensis	NC_007618.1	YP_414328.1	274	Bmeliten05
α-proteobacteria	Brucella melitensis	NC_017246.1	YP_005600340.1	274	Bmeliten06
α-proteobacteria	Brucella microti	NC_013119.1	YP_003106819.1	274	Bmicroti01
α-proteobacteria	Brucella ovis	NC_009505.1	YP_001258858.1	274	Bovis01
α-proteobacteria	Brucella pinnipedialis	NC_015857.1	YP_004755976.1	274	Bpinnipe01
α-proteobacteria	Brucella suis	NC_004310.3	NP_697897.1	274	Bsuis01
α-proteobacteria	Brucella suis	NC_010169.1	YP_001627559.1	274	Bsuis03
α-proteobacteria	Brucella suis	NC_016797.1	YP_005154569.1	274	Bsuis02
α-proteobacteria	Brucella suis	NC_017251.1	YP_005615721.1	274	Bsuis04
α-proteobacteria	Candidatus Midichloria	NC_015722.1	YP_004679391.1	255	CMidichl01
α-proteobacteria	Candidatus Pelagibacter	NC_007205.1	YP_266389.1	254	CPelagib01
α-proteobacteria	Candidatus Pelagibacter	NC_015380.1	YP_004358316.1	247	CPelagib02
α-proteobacteria	Candidatus Puniceispirillum	NC_014010.1	YP_003550740.1	316	CPunicei01
α-proteobacteria	Candidatus Rickettsia	NC_017028.1	YP_005365938.1	253	CRickett01
α-proteobacteria	Caulobacter	NC_010338.1	YP_001684742.1	300	Caulobac01
α-proteobacteria	Caulobacter crescentus	NC_002696.2	NP_420808.1	300	Ccrescen02
α-proteobacteria	Caulobacter crescentus	NC_011916.1	YP_002517453.1	300	Ccrescen01
α-proteobacteria	Caulobacter segnis	NC_014100.1	YP_003592536.1	298	Csegnis01
α-proteobacteria	Chelativorans	NC_008254.1	YP_674363.1	288	Chelativ01
α-proteobacteria	Dinoroseobacter shibae	NC_009952.1	YP_001532688.1	346	Dshibae01
α-proteobacteria	Ehrlichia canis	NC_007354.1	YP_303105.1	250	Ecanis01
α-proteobacteria	Ehrlichia chaffeensis	NC_007799.1	YP_507372.1	249	Echaffee01
α-proteobacteria	Ehrlichia ruminantium	NC_005295.2	YP_180336.1	250	Eruminan02
α-proteobacteria	Ehrlichia ruminantium	NC_006831.1	YP_196410.1	250	Eruminan01
α-proteobacteria	Ehrlichia ruminantium	NC_006832.1	YP_197370.1	250	Eruminan03
α-proteobacteria	Erythrobacter litoralis	NC_007722.1	YP_457210.1	268	Elitoral01
α-proteobacteria	Gluconacetobacter diazotrophicus	NC_010125.1	YP_001602465.1	254	Gdiazotr02
α-proteobacteria	Gluconacetobacter diazotrophicus	NC_011365.1	YP_002274849.1	254	Gdiazotr01
α-proteobacteria	Gluconacetobacter xylinus	NC_016027.1	YP_004869311.1	270	Gxylinus01
α-proteobacteria	Gluconobacter oxydans	NC_006677.1	YP_192153.1	261	Goxydans01
α-proteobacteria	Granulibacter bethesdensis	NC_008343.1	YP_745074.1	271	Gbethesd01
α-proteobacteria	Hirschia baltica	NC_012982.1	YP_003059787.1	273	Hbaltica01
α-proteobacteria	Hyphomicrobium	NC_015717.1	YP_004676471.1	274	Hyphomic01
α-proteobacteria	Hyphomicrobium denitrificans	NC_014313.1	YP_003755397.1	276	Hdenitri01
α-proteobacteria	Hyphomonas neptunium	NC_008358.1	YP_760633.1	275	Hneptuni01
α-proteobacteria	Jannaschia	NC_007802.1	YP_509153.1	299	Jannasch01
α-proteobacteria	Ketogulonicigenium vulgare	NC_014625.1	YP_003962660.1	295	Kvulgare01
α-proteobacteria	Ketogulonigenium vulgarum	NC_017384.1	YP_005795352.1	295	Kvulgaru01
α-proteobacteria	Magnetococcus	NC_008576.1	YP_865532.1	271	Magnetoc01
α-proteobacteria	Magnetospirillum magneticum	NC_007626.1	YP_421885.1	274	Mmagneti01
α-proteobacteria	Maricaulis maris	NC_008347.1	YP_757137.1	271	Mmaris01
α-proteobacteria	Mesorhizobium ciceri	NC_014923.1	YP_004142667.1	288	Mciceri01
α-proteobacteria	Mesorhizobium loti	NC_002678.2	NP_102750.1	291	Mloti01
α-proteobacteria	Mesorhizobium opportunistum	NC_015675.1	YP_004612516.1	291	Mopportu01
α-proteobacteria	Methylobacterium	NC_010511.1	YP_001769373.1	263	Methylob01
α-proteobacteria	Methylobacterium chloromethanicum	NC_011757.1	YP_002422457.1	266	Mchlorom01
α-proteobacteria	Methylobacterium extorquens	NC_010172.1	YP_001640858.1	266	Mextorqu02
α-proteobacteria	Methylobacterium extorquens	NC_012988.1	YP_003069675.1	266	Mextorqu01
α-proteobacteria	Methylobacterium extorquens	NC_012808.1	YP_002964619.1	266	Mextorqu03
α-proteobacteria	Methylobacterium nodulans	NC_011894.1	YP_002497470.1	264	Mnodulan01
α-proteobacteria	Methylobacterium populi	NC_010725.1	YP_001926276.1	266	Mpopuli01
α-proteobacteria	Methylobacterium radiotolerans	NC_010505.1	YP_001755429.1	266	Mradioto01
α-proteobacteria	Methylocella silvestris	NC_011666.1	YP_002360921.1	262	Msilvest01
α-proteobacteria	Micavibrio aeruginosavorus	NC_016026.1	YP_004864974.1	258	Maevorus01
α-proteobacteria	Neorickettsia risticii	NC_013009.1	YP_003081363.1	266	Nristici01
α-proteobacteria	Neorickettsia sennetsu	NC_007798.1	YP_506027.1	266	Nsennets01
α-proteobacteria	Nitrobacter hamburgensis	NC_007964.1	YP_577064.1	282	Nhamburg01
α-proteobacteria	Nitrobacter winogradskyi	NC_007406.1	YP_318390.1	269	Nwinogra01
α-proteobacteria	Novosphingobium	NC_015580.1	YP_004533330.1	273	Novosphi01
α-proteobacteria	Novosphingobium aromaticivorans	NC_007794.1	YP_496375.1	279	Naromati01
α-proteobacteria	Ochrobactrum anthropi	NC_009667.1	YP_001370886.1	274	Oanthrop01
α-proteobacteria	Oligotropha carboxidovorans	NC_011386.1	YP_002289243.1	282	Ocarboxi01
α-proteobacteria	Oligotropha carboxidovorans	NC_015684.1	YP_004632722.1	282	Ocarboxi03
α-proteobacteria	Oligotropha carboxidovorans	NC_017538.1	YP_005950786.1	282	Ocarboxi02
α-proteobacteria	Orientia tsutsugamushi	NC_009488.1	YP_001248671.1	255	Otsutsug01
α-proteobacteria	Orientia tsutsugamushi	NC_010793.1	YP_001937119.1	255	Otsutsug02
α-proteobacteria	Paracoccus denitrificans	NC_008686.1	YP_914716.1	280	Pdenitri01
α-proteobacteria	Parvibaculum lavamentivorans	NC_009719.1	YP_001414293.1	272	Plavamen01
α-proteobacteria	Parvularcula bermudensis	NC_014414.1	YP_003854637.1	273	Pbermude01
α-proteobacteria	Pelagibacterium halotolerans	NC_016078.1	YP_004899244.1	276	Phalotol01
α-proteobacteria	Phenylobacterium zucineum	NC_011144.1	YP_002130801.1	299	Pzucineu01
α-proteobacteria	Polymorphum gilvum	NC_015259.1	YP_004303924.1	265	Pgilvum01
α-proteobacteria	Pseudovibrio	NC_016642.1	YP_005081768.1	261	Pseudovi01
α-proteobacteria	Rhizobium etli	NC_007761.1	YP_469345.1	271	Retli01
α-proteobacteria	Rhizobium etli	NC_010994.1	YP_001978056.1	275	Retli02
α-proteobacteria	Rhizobium leguminosarum	NC_008380.1	YP_767646.1	275	Rlegumin03
α-proteobacteria	Rhizobium leguminosarum	NC_011369.1	YP_002281007.1	275	Rlegumin01
α-proteobacteria	Rhizobium leguminosarum	NC_012850.1	YP_002975513.1	275	Rlegumin02
α-proteobacteria	Rhodobacter capsulatus	NC_014034.1	YP_003577612.1	282	Rcapsula01
α-proteobacteria	Rhodobacter sphaeroides	NC_009049.1	YP_001043083.1	289	Rsphaero01
α-proteobacteria	Rhodobacter sphaeroides	NC_007493.1	YP_352601.1	289	Rsphaero04
α-proteobacteria	Rhodobacter sphaeroides	NC_009428.1	YP_001168177.1	287	Rsphaero02
α-proteobacteria	Rhodobacter sphaeroides	NC_011963.1	YP_002525216.1	289	Rsphaero03
α-proteobacteria	Rhodomicrobium vannielii	NC_014664.1	YP_004013381.1	271	Rvanniel01
α-proteobacteria	Rhodopseudomonas palustris	NC_007778.1	YP_486356.1	272	Rpalustr01
α-proteobacteria	Rhodopseudomonas palustris	NC_008435.1	YP_781615.1	274	Rpalustr02
α-proteobacteria	Rhodopseudomonas palustris	NC_005296.1	NP_948188.1	271	Rpalustr07
α-proteobacteria	Rhodopseudomonas palustris	NC_007925.1	YP_532385.1	271	Rpalustr03
α-proteobacteria	Rhodopseudomonas palustris	NC_007958.1	YP_569917.1	267	Rpalustr06
α-proteobacteria	Rhodopseudomonas palustris	NC_011004.1	YP_001992165.1	269	Rpalustr04
α-proteobacteria	Rhodopseudomonas palustris	NC_014834.1	YP_004108976.1	269	Rpalustr05
α-proteobacteria	Rhodospirillum centenum	NC_011420.2	YP_002297269.1	271	Rcentenu01
α-proteobacteria	Rhodospirillum photometricum	NC_017059.1	YP_005415721.1	313	Rphotome01
α-proteobacteria	Rhodospirillum rubrum	NC_007643.1	YP_426858.1	323	Rrubrum02
α-proteobacteria	Rhodospirillum rubrum	NC_017584.1	YP_006048086.1	323	Rrubrum01
α-proteobacteria	Rickettsia africae	NC_012633.1	YP_002845645.1	253	Rafricae01
α-proteobacteria	Rickettsia akari	NC_009881.1	YP_001493955.1	251	Rakari01
α-proteobacteria	Rickettsia australis	NC_017058.1	YP_005414588.1	251	Raustral01
α-proteobacteria	Rickettsia bellii	NC_007940.1	YP_537248.1	248	Rbellii02
α-proteobacteria	Rickettsia bellii	NC_009883.1	YP_001496846.1	248	Rbellii01
α-proteobacteria	Rickettsia canadensis	NC_009879.1	YP_001492700.1	251	Rcanaden02
α-proteobacteria	Rickettsia canadensis	NC_016929.1	YP_005299957.1	251	Rcanaden01
α-proteobacteria	Rickettsia conorii	NC_003103.1	NP_360852.1	254	Rconorii01
α-proteobacteria	Rickettsia felis	NC_007109.1	YP_247264.1	251	Rfelis01
α-proteobacteria	Rickettsia heilongjiangensis	NC_015866.1	YP_004764859.1	253	Rheilong01
α-proteobacteria	Rickettsia japonica	NC_016050.1	YP_004885227.1	253	Rjaponic01
α-proteobacteria	Rickettsia massiliae	NC_009900.1	YP_001499755.1	253	Rmassili02
α-proteobacteria	Rickettsia massiliae	NC_016931.1	YP_005301730.1	251	Rmassili01
α-proteobacteria	Rickettsia montanensis	NC_017043.1	YP_005391594.1	253	Rmontane01
α-proteobacteria	Rickettsia parkeri	NC_017044.1	YP_005393424.1	253	Rparkeri01
α-proteobacteria	Rickettsia peacockii	NC_012730.1	YP_002916656.1	253	Rpeacock01
α-proteobacteria	Rickettsia philipii	NC_016930.1	YP_005301268.1	253	Rphilipi01
α-proteobacteria	Rickettsia prowazekii	NC_017048.1	YP_005404442.1	251	Rprowaze06
α-proteobacteria	Rickettsia prowazekii	NC_017049.1	YP_005405856.1	251	Rprowaze05
α-proteobacteria	Rickettsia prowazekii	NC_017050.1	YP_005406700.1	251	Rprowaze02
α-proteobacteria	Rickettsia prowazekii	NC_017051.1	YP_005407539.1	251	Rprowaze07
α-proteobacteria	Rickettsia prowazekii	NC_017056.1	YP_005413361.1	251	Rprowaze01
α-proteobacteria	Rickettsia prowazekii	NC_017057.1	YP_005414195.1	251	Rprowaze03
α-proteobacteria	Rickettsia prowazekii	NC_017560.1	YP_005999245.1	251	Rprowaze04
α-proteobacteria	Rickettsia prowazekii	NC_000963.1	NP_221132.1	251	Rprowaze08
α-proteobacteria	Rickettsia rhipicephali	NC_017042.1	YP_005390953.1	251	Rrhipice01
α-proteobacteria	Rickettsia rickettsii	NC_009882.1	YP_001495289.1	253	Rrickett04
α-proteobacteria	Rickettsia rickettsii	NC_010263.2	YP_001650561.1	253	Rrickett01
α-proteobacteria	Rickettsia rickettsii	NC_016909.1	YP_005288088.1	253	Rrickett03
α-proteobacteria	Rickettsia rickettsii	NC_016911.1	YP_005289441.1	253	Rrickett06
α-proteobacteria	Rickettsia rickettsii	NC_016914.1	YP_005294577.1	253	Rrickett05
α-proteobacteria	Rickettsia rickettsii	NC_016915.1	YP_005295891.1	253	Rrickett07
α-proteobacteria	Rickettsia rickettsii	NC_016913.1	YP_005292131.1	251	Rrickett02
α-proteobacteria	Rickettsia rickettsii	NC_016908.1	YP_005286744.1	253	Rrickett08
α-proteobacteria	Rickettsia slovaca	NC_017065.1	YP_005426933.1	253	Rslovaca01
α-proteobacteria	Rickettsia slovaca	NC_016639.1	YP_005066253.1	253	Rslovaca02
α-proteobacteria	Rickettsia typhi	NC_006142.1	YP_067707.1	251	Rtyphi02
α-proteobacteria	Rickettsia typhi	NC_017062.1	YP_005424065.1	251	Rtyphi01
α-proteobacteria	Rickettsia typhi	NC_017066.1	YP_005427827.1	251	Rtyphi03
α-proteobacteria	Roseobacter denitrificans	NC_008209.1	YP_683440.1	282	Rdenitri01
α-proteobacteria	Roseobacter litoralis	NC_015730.1	YP_004691404.1	282	Rlitoral01
α-proteobacteria	Ruegeria	NC_008044.1	YP_613790.1	296	Ruegeria01
α-proteobacteria	Ruegeria pomeroyi	NC_003911.11	YP_167891.1	312	Rpomeroy01
α-proteobacteria	Sinorhizobium fredii	NC_012587.1	YP_002825906.1	280	Sfredii01
α-proteobacteria	Sinorhizobium fredii	NC_016812.1	YP_005188576.1	280	Sfredii02
α-proteobacteria	Sinorhizobium medicae	NC_009636.1	YP_001326852.1	280	Smedicae01
α-proteobacteria	Sinorhizobium meliloti	NC_015590.1	YP_004548694.1	280	Smelilot02
α-proteobacteria	Sinorhizobium meliloti	NC_017325.1	YP_005720559.1	280	Smelilot01
α-proteobacteria	Sinorhizobium meliloti	NC_003047.1	NP_385637.1	280	Smelilot04
α-proteobacteria	Sinorhizobium meliloti	NC_017322.1	YP_005713332.1	280	Smelilot03
α-proteobacteria	Sphingobium	NC_015976.1	YP_004833711.1	257	Sphingum01
α-proteobacteria	Sphingobium chlorophenolicum	NC_015593.1	YP_004553633.1	258	Schlorop01
α-proteobacteria	Sphingobium japonicum	NC_014006.1	YP_003546254.1	261	Sjaponic01
α-proteobacteria	Sphingomonas wittichii	NC_009511.1	YP_001264411.1	255	Swittich01
α-proteobacteria	Sphingopyxis alaskensis	NC_008048.1	YP_616194.1	269	Salasken01
α-proteobacteria	Starkeya novella	NC_014217.1	YP_003693804.1	263	Snovella01
α-proteobacteria	Wolbachia	NC_012416.1	YP_002726882.1	253	Wolbachi01
α-proteobacteria	Wolbachia endosymbiont	NC_002978.6	NP_966239.1	253	Wendosym02
α-proteobacteria	Wolbachia endosymbiont	NC_010981.1	YP_001974972.1	252	Wendosym03
α-proteobacteria	Xanthobacter autotrophicus	NC_009720.1	YP_001419283.1	269	Xautotro01
α-proteobacteria	Zymomonas mobilis	NC_006526.2	YP_162953.1	262	Zmobilis04
α-proteobacteria	Zymomonas mobilis	NC_013355.1	YP_003225253.1	262	Zmobilis03
α-proteobacteria	Zymomonas mobilis	NC_015709.1	YP_004661283.1	261	Zmobilis02
α-proteobacteria	Zymomonas mobilis	NC_017262.1	YP_005620420.1	262	Zmobilis01
β-proteobacteria	Achromobacter xylosoxidans	NC_014640.1	YP_003976254.1	263	Axylosox01
β-proteobacteria	Acidovorax	NC_008782.1	YP_985103.1	262	Acidovor01
β-proteobacteria	Acidovorax avenae	NC_015138.1	YP_004233515.1	265	Aavenae01
β-proteobacteria	Acidovorax citrulli	NC_008752.1	YP_969426.1	265	Acitrull01
β-proteobacteria	Acidovorax ebreus	NC_011992.1	YP_002552225.1	262	Aebreus01
β-proteobacteria	Alicycliphilus denitrificans	NC_015422.1	YP_004386783.1	262	Adenitri01
β-proteobacteria	Alicycliphilus denitrificans	NC_014910.1	YP_004125551.1	262	Adenitri02
β-proteobacteria	Aromatoleum aromaticum	NC_006513.1	YP_157711.1	262	Aaromati01
β-proteobacteria	Azoarcus	NC_008702.1	YP_934840.1	255	Azoarcus01
β-proteobacteria	Bordetella avium	NC_010645.1	YP_787820.1	261	Bavium01
β-proteobacteria	Bordetella bronchiseptica	NC_002927.3	NP_891398.1	266	Bbronchi01
β-proteobacteria	Bordetella parapertussis	NC_002928.3	NP_886407.1	266	Bparaper01
β-proteobacteria	Bordetella pertussis	NC_017223.1	YP_005591672.1	266	Bpertuss01
β-proteobacteria	Bordetella pertussis	NC_002929.2	NP_882280.1	266	Bpertuss02
β-proteobacteria	Bordetella petrii	NC_010170.1	YP_001628729.1	267	Bpetrii01
β-proteobacteria	Burkholderia	NC_007510.1	YP_367782.1	262	Burkhold03
β-proteobacteria	Burkholderia	NC_014117.1	YP_003606365.1	261	Burkhold05
β-proteobacteria	Burkholderia	NC_014539.1	YP_003908385.1	259	Burkhold02
β-proteobacteria	Burkholderia	NC_015136.1	YP_004229660.1	259	Burkhold04
β-proteobacteria	Burkholderia	NC_016589.1	YP_004978175.1	258	Burkhold01
β-proteobacteria	Burkholderia ambifaria	NC_008390.1	YP_772250.1	261	Bambifar01
β-proteobacteria	Burkholderia ambifaria	NC_010551.1	YP_001807082.1	261	Bambifar02
β-proteobacteria	Burkholderia cenocepacia	NC_010508.1	YP_001763719.1	262	Bcenocep02
β-proteobacteria	Burkholderia cenocepacia	NC_011000.1	YP_002229491.1	262	Bcenocep01
β-proteobacteria	Burkholderia cenocepacia	NC_008060.1	YP_622540.1	262	Bcenocep03
β-proteobacteria	Burkholderia cenocepacia	NC_008542.1	YP_834085.1	262	Bcenocep04
β-proteobacteria	Burkholderia gladioli	NC_015381.1	YP_004359039.1	259	Bgladiol01
β-proteobacteria	Burkholderia glumae	NC_012724.2	YP_002910249.1	260	Bglumae01
β-proteobacteria	Burkholderia mallei	NC_006348.1	YP_104222.1	260	Bmallei02
β-proteobacteria	Burkholderia mallei	NC_008785.1	YP_994535.1	260	Bmallei03
β-proteobacteria	Burkholderia mallei	NC_008836.1	YP_001027780.1	260	Bmallei04
β-proteobacteria	Burkholderia mallei	NC_009080.1	YP_001082273.1	260	Bmallei01
β-proteobacteria	Burkholderia multivorans	NC_010084.1	YP_001578533.1	260	Bmultivo01
β-proteobacteria	Burkholderia multivorans	NC_010804.1	YP_001947334.1	260	Bmultivo02
β-proteobacteria	Burkholderia phymatum	NC_010622.1	YP_001858964.1	259	Bphymatu01
β-proteobacteria	Burkholderia phytofirmans	NC_010681.1	YP_001897161.1	259	Bphytofi01
β-proteobacteria	Burkholderia pseudomallei	NC_006350.1	YP_109719.1	260	Bpseudom05
β-proteobacteria	Burkholderia pseudomallei	NC_009074.1	YP_001060657.1	260	Bpseudom03
β-proteobacteria	Burkholderia pseudomallei	NC_012695.1	YP_002898504.1	260	Bpseudom04
β-proteobacteria	Burkholderia pseudomallei	NC_017831.1	YP_006276332.1	260	Bpseudom01
β-proteobacteria	Burkholderia pseudomallei	NC_007434.1	YP_335044.1	260	Bpseudom07
β-proteobacteria	Burkholderia pseudomallei	NC_009076.1	YP_001067941.1	260	Bpseudom06
β-proteobacteria	Burkholderia rhizoxinica	NC_014722.1	YP_004028787.1	300	Brhizoxi01
β-proteobacteria	Burkholderia thailandensis	NC_007651.1	YP_443484.1	260	Bthailan01
β-proteobacteria	Burkholderia vietnamiensis	NC_009256.1	YP_001118264.1	260	Bvietnam01
β-proteobacteria	Burkholderia xenovorans	NC_007951.1	YP_560574.1	259	Bxenovor01
β-proteobacteria	Candidatus Accumulibacter	NC_013194.1	YP_003169215.1	289	CAccumul01
β-proteobacteria	Chromobacterium violaceum	NC_005085.1	NP_900295.1	247	Cviolace01
β-proteobacteria	Collimonas fungivorans	NC_015856.1	YP_004751186.1	242	Cfungivo01
β-proteobacteria	Comamonas testosteroni	NC_013446.1	YP_003276779.1	270	Ctestost01
β-proteobacteria	Cupriavidus metallidurans	NC_007973.1	YP_585376.1	260	Cmetalli01
β-proteobacteria	Cupriavidus necator	NC_015726.1	YP_004687127.1	265	Cnecator01
β-proteobacteria	Cupriavidus taiwanensis	NC_010528.1	YP_002006848.1	268	Ctaiwane01
β-proteobacteria	Dechloromonas aromatica	NC_007298.1	YP_286572.1	275	Daromati01
β-proteobacteria	Dechlorosoma suillum	NC_016616.1	YP_005027660.1	291	Dsuillum01
β-proteobacteria	Delftia	NC_015563.1	YP_004486448.1	274	Delftia01
β-proteobacteria	Delftia acidovorans	NC_010002.1	YP_001566570.1	274	Dacidovo01
β-proteobacteria	Gallionella capsiferriformans	NC_014394.1	YP_003846251.1	247	Gcapsife01
β-proteobacteria	Herbaspirillum seropedicae	NC_014323.1	YP_003777435.1	256	Hseroped01
β-proteobacteria	Herminiimonas arsenicoxydans	NC_009138.1	YP_001101288.1	240	Harsenic01
β-proteobacteria	Janthinobacterium	NC_009659.1	YP_001354967.1	248	Janthino01
β-proteobacteria	Laribacter hongkongensis	NC_012559.1	YP_002794201.1	247	Lhongkon01
β-proteobacteria	Leptothrix cholodnii	NC_010524.1	YP_001790638.1	249	Lcholodn01
β-proteobacteria	Methylibium petroleiphilum	NC_008825.1	YP_001020040.1	262	Mpetrole01
β-proteobacteria	Methylobacillus flagellatus	NC_007947.1	YP_544372.1	244	Mflagell01
β-proteobacteria	Methylobacillus flagellatus	NC_007947.1	YP_544655.1	246	Mflagell02
β-proteobacteria	Methylotenera mobilis	NC_012968.1	YP_003049011.1	254	Mmobilis01
β-proteobacteria	Methylotenera mobilis	NC_012968.1	YP_003047760.1	251	Mmobilis02
β-proteobacteria	Methylotenera versatilis	NC_014207.1	YP_003673278.1	247	Mversati01
β-proteobacteria	Methylovorus	NC_014733.1	YP_004038716.1	242	Methylov01
β-proteobacteria	Methylovorus glucosetrophus	NC_012969.1	YP_003050054.1	242	Mglucose01
β-proteobacteria	Neisseria gonorrhoeae	NC_002946.2	YP_207348.1	256	Ngonorrh01
β-proteobacteria	Neisseria gonorrhoeae	NC_011035.1	YP_002000860.1	256	Ngonorrh02
β-proteobacteria	Neisseria gonorrhoeae	NC_017511.1	YP_005888996.1	256	Ngonorrh03
β-proteobacteria	Neisseria lactamica	NC_014752.1	YP_004049198.1	256	Nlactami01
β-proteobacteria	Neisseria meningitidis	NC_003112.2	NP_273643.1	256	Nmeningi01
β-proteobacteria	Neisseria meningitidis	NC_008767.1	YP_974639.1	256	Nmeningi07
β-proteobacteria	Neisseria meningitidis	NC_010120.1	YP_001598698.1	256	Nmeningi09
β-proteobacteria	Neisseria meningitidis	NC_013016.1	YP_003082703.1	256	Nmeningi05
β-proteobacteria	Neisseria meningitidis	NC_017501.1	YP_005879082.1	256	Nmeningi04
β-proteobacteria	Neisseria meningitidis	NC_017505.1	YP_005882236.1	256	Nmeningi06
β-proteobacteria	Neisseria meningitidis	NC_017512.1	YP_005891447.1	256	Nmeningi11
β-proteobacteria	Neisseria meningitidis	NC_017513.1	YP_005893440.1	256	Nmeningi10
β-proteobacteria	Neisseria meningitidis	NC_017514.1	YP_005896271.1	256	Nmeningi02
β-proteobacteria	Neisseria meningitidis	NC_017515.1	YP_005898244.1	256	Nmeningi03
β-proteobacteria	Neisseria meningitidis	NC_017516.1	YP_005900224.1	256	Nmeningi08
β-proteobacteria	Neisseria meningitidis	NC_003116.1	YP_002342248.1	256	Nmeningi14
β-proteobacteria	Neisseria meningitidis	NC_017517.1	YP_005901264.1	256	Nmeningi13
β-proteobacteria	Neisseria meningitidis	NC_017518.1	YP_005903267.1	256	Nmeningi12
β-proteobacteria	Nitrosomonas	NC_015731.1	YP_004694300.1	264	Nitrosom01
β-proteobacteria	Nitrosomonas	NC_015222.1	YP_004293901.1	259	Nitrosom02
β-proteobacteria	Nitrosomonas europaea	NC_004757.1	NP_840718.1	258	Neuropae01
β-proteobacteria	Nitrosomonas eutropha	NC_008344.1	YP_748112.1	258	Neutroph01
β-proteobacteria	Nitrosospira multiformis	NC_007614.1	YP_411507.1	266	Nmultifo01
β-proteobacteria	Polaromonas	NC_007948.1	YP_547670.1	266	Polaromo01
β-proteobacteria	Polaromonas naphthalenivorans	NC_008781.1	YP_980948.1	267	Pnaphtha01
β-proteobacteria	Polynucleobacter necessarius	NC_009379.1	YP_001154904.1	258	Pnecessa02
β-proteobacteria	Polynucleobacter necessarius	NC_010531.1	YP_001797050.1	263	Pnecessa01
β-proteobacteria	Pseudogulbenkiania	NC_016002.1	YP_004848983.1	242	Pseudogu01
β-proteobacteria	Pusillimonas	NC_015458.1	YP_004418275.1	268	Pusillim01
β-proteobacteria	Ralstonia eutropha	NC_007347.1	YP_297302.1	262	Reutroph01
β-proteobacteria	Ralstonia eutropha	NC_008313.1	YP_727839.1	265	Reutroph02
β-proteobacteria	Ralstonia pickettii	NC_010682.1	YP_001900771.1	267	Rpickett01
β-proteobacteria	Ralstonia pickettii	NC_012856.1	YP_002982812.1	267	Rpickett02
β-proteobacteria	Ralstonia solanacearum	NC_003295.1	NP_521061.1	267	Rsolanac03
β-proteobacteria	Ralstonia solanacearum	NC_014307.1	YP_003744461.1	265	Rsolanac01
β-proteobacteria	Ralstonia solanacearum	NC_017574.1	YP_006028400.1	265	Rsolanac02
β-proteobacteria	Ralstonia solanacearum	NC_014311.1	YP_003751235.1	265	Rsolanac04
β-proteobacteria	Ramlibacter tataouinensis	NC_015677.1	YP_004617936.1	262	Rtataoui01
β-proteobacteria	Rhodoferax ferrireducens	NC_007908.1	YP_524200.1	263	Rferrire01
β-proteobacteria	Rubrivivax gelatinosus	NC_017075.1	YP_005435882.1	265	Rgelatin01
β-proteobacteria	Sideroxydans lithotrophicus	NC_013959.1	YP_003523261.1	239	Slithotr01
β-proteobacteria	Taylorella asinigenitalis	NC_016043.1	YP_004875207.1	250	Tasinige01
β-proteobacteria	Taylorella equigenitalis	NC_014914.1	YP_004129569.1	250	Tequigen01
β-proteobacteria	Thauera	NC_011662.2	YP_002354578.1	265	Thauera01
β-proteobacteria	Thiobacillus denitrificans	NC_007404.1	YP_315460.1	269	Tdenitri01
β-proteobacteria	Thiomonas intermedia	NC_014153.1	YP_003642596.1	267	Tinterme01
β-proteobacteria	Variovorax paradoxus	NC_012791.1	YP_002943099.1	272	Vparadox01
β-proteobacteria	Variovorax paradoxus	NC_014931.1	YP_004153597.1	268	Vparadox02
β-proteobacteria	Verminephrobacter eiseniae	NC_008786.1	YP_995499.1	262	Veisenia01
γ-proteobacteria	?	NC_009434.1	YP_001170881.1	267	Pstutzer01
γ-proteobacteria	Acidithiobacillus caldus	NC_015850.1	YP_004747697.1	284	Acaldus01
γ-proteobacteria	Acidithiobacillus ferrivorans	NC_015942.1	YP_004785329.1	278	Aferrivo01
γ-proteobacteria	Acidithiobacillus ferrooxidans	NC_011206.1	YP_002221060.1	268	Aferroox01
γ-proteobacteria	Acidithiobacillus ferrooxidans	NC_011761.1	YP_002427417.1	268	Aferroox02
γ-proteobacteria	Acinetobacter sp. ADP1	NC_005966.1	YP_046196.1	248	Acinetob01
γ-proteobacteria	Acinetobacter sp. ADP1	NC_005966.1	YP_045269.1	253	Acinetob02
γ-proteobacteria	Acinetobacter baumannii	NC_011595.1	YP_002326955.1	239	Abaumann07
γ-proteobacteria	Acinetobacter baumannii	NC_009085.1	YP_001083521.1	236	Abaumann05
γ-proteobacteria	Acinetobacter baumannii	NC_010400.1	YP_001708174.1	256	Abaumann10
γ-proteobacteria	Acinetobacter baumannii	NC_010410.1	YP_001715072.1	256	Abaumann09
γ-proteobacteria	Acinetobacter baumannii	NC_010611.1	YP_001845134.1	256	Abaumann04
γ-proteobacteria	Acinetobacter baumannii	NC_011586.1	YP_002317972.1	187	Abaumann06
γ-proteobacteria	Acinetobacter baumannii	NC_017162.1	YP_005513079.1	256	Abaumann01
γ-proteobacteria	Acinetobacter baumannii	NC_017171.1	YP_005524462.1	256	Abaumann08
γ-proteobacteria	Acinetobacter baumannii	NC_017387.1	YP_005797403.1	256	Abaumann02
γ-proteobacteria	Acinetobacter baumannii	NC_017847.1	YP_006291172.1	256	Abaumann03
γ-proteobacteria	Acinetobacter calcoaceticus	NC_016603.1	YP_004997645.1	256	Acalcoac01
γ-proteobacteria	Acinetobacter calcoaceticus	NC_016603.1	YP_004995436.1	248	Acalcoac02
γ-proteobacteria	Acinetobacter oleivorans	NC_014259.1	YP_003732197.1	248	Aoleivor01
γ-proteobacteria	Acinetobacter oleivorans	NC_014259.1	YP_003733677.1	256	Aoleivor02
γ-proteobacteria	Actinobacillus pleuropneumoniae	NC_009053.1	YP_001054666.1	251	Apleurop01
γ-proteobacteria	Actinobacillus pleuropneumoniae	NC_010278.1	YP_001653024.1	251	Apleurop03
γ-proteobacteria	Actinobacillus pleuropneumoniae	NC_010939.1	YP_001969868.1	251	Apleurop02
γ-proteobacteria	Actinobacillus succinogenes	NC_009655.1	YP_001343974.1	251	Asuccino01
γ-proteobacteria	Aeromonas hydrophila	NC_008570.1	YP_854611.1	251	Ahydroph01
γ-proteobacteria	Aeromonas salmonicida	NC_009348.1	YP_001143976.1	251	Aesalmon01
γ-proteobacteria	Aeromonas veronii	NC_015424.1	YP_004394632.1	251	Averonii01
γ-proteobacteria	Aggregatibacter actinomycetemcomitans	NC_016513.1	YP_004948622.1	254	Aactinom02
γ-proteobacteria	Aggregatibacter actinomycetemcomitans	NC_017846.1	YP_006286430.1	254	Aactinom01
γ-proteobacteria	Aggregatibacter actinomycetemcomitans	NC_013416.1	YP_003255133.1	254	Aactinom03
γ-proteobacteria	Aggregatibacter aphrophilus	NC_012913.1	YP_003008475.1	255	Aaphroph01
γ-proteobacteria	Alcanivorax borkumensis	NC_008260.1	YP_693972.1	248	Aborkume01
γ-proteobacteria	Aliivibrio salmonicida	NC_011312.1	YP_002264326.1	251	Alsalmon01
γ-proteobacteria	Alkalilimnicola ehrlichii	NC_008340.1	YP_743440.1	262	Aehrlich01
γ-proteobacteria	Allochromatium vinosum	NC_013851.1	YP_003444734.1	391	Avinosum01
γ-proteobacteria	Alteromonas	NC_015554.1	YP_004468493.1	251	Alteromo01
γ-proteobacteria	Alteromonas macleodii	NC_011138.2	YP_004425710.1	251	Amacleod01
γ-proteobacteria	Azotobacter vinelandii	NC_012560.1	YP_002801637.1	265	Avinelan01
γ-proteobacteria	Candidatus Hamiltonella	NC_012751.1	YP_002924487.1	239	CHamilto01
γ-proteobacteria	Candidatus Ruthia	NC_008610.1	YP_903537.1	288	CRuthia01
γ-proteobacteria	Candidatus Vesicomyosocius	NC_009465.1	YP_001219124.1	273	CVesicom01
γ-proteobacteria	Cellvibrio japonicus	NC_010995.1	YP_001981250.1	249	Cjaponic01
γ-proteobacteria	Cellvibrio japonicus	NC_010995.1	YP_001981011.1	271	Cjaponic02
γ-proteobacteria	Chromohalobacter salexigens	NC_007963.1	YP_572652.1	255	Csalexig01
γ-proteobacteria	Citrobacter koseri	NC_009792.1	YP_001451786.1	259	Ckoseri01
γ-proteobacteria	Citrobacter rodentium	NC_013716.1	YP_003367353.1	261	Crodenti01
γ-proteobacteria	Colwellia psychrerythraea	NC_003910.7	YP_269742.1	252	Cpsychre01
γ-proteobacteria	Colwellia psychrerythraea	NC_003910.7	YP_266933.1	255	Cpsychre02
γ-proteobacteria	Cronobacter sakazakii	NC_009778.1	YP_001439755.1	253	Csakazak01
γ-proteobacteria	Cronobacter turicensis	NC_013282.2	YP_003208632.1	253	Cturicen01
γ-proteobacteria	Dichelobacter nodosus	NC_009446.1	YP_001209365.1	238	Dnodosus01
γ-proteobacteria	Dickeya dadantii	NC_012880.1	YP_002989334.1	253	Ddadanti01
γ-proteobacteria	Dickeya dadantii	NC_013592.1	YP_003331795.1	256	Ddadanti02
γ-proteobacteria	Dickeya dadantii	NC_014500.1	YP_003885055.1	256	Ddadanti03
γ-proteobacteria	Dickeya zeae	NC_012912.1	YP_003006189.1	255	Dzeae01
γ-proteobacteria	Edwardsiella ictaluri	NC_012779.1	YP_002931635.1	262	Eictalur01
γ-proteobacteria	Edwardsiella tarda	NC_013508.1	YP_003294210.1	262	Etarda01
γ-proteobacteria	Enterobacter	NC_009436.1	YP_001178661.1	256	Enteroba01
γ-proteobacteria	Enterobacter aerogenes	NC_015663.1	YP_004591807.1	257	Eaerogen01
γ-proteobacteria	Enterobacter asburiae	NC_015968.1	YP_004830728.1	257	Easburia01
γ-proteobacteria	Enterobacter cloacae	NC_014121.1	YP_003615428.1	256	Ecloacae03
γ-proteobacteria	Enterobacter cloacae	NC_014618.1	YP_003943715.1	260	Ecloacae02
γ-proteobacteria	Enterobacter cloacae	NC_016514.1	YP_004954191.1	256	Ecloacae01
γ-proteobacteria	Erwinia	NC_017445.1	YP_005817993.1	253	Erwinia01
γ-proteobacteria	Erwinia amylovora	NC_013961.1	YP_003529575.1	253	Eamylovo01
γ-proteobacteria	Erwinia amylovora	NC_013971.1	YP_003537308.1	253	Eamylovo02
γ-proteobacteria	Erwinia billingiae	NC_014306.1	YP_003739629.1	252	Ebilling01
γ-proteobacteria	Erwinia pyrifoliae	NC_012214.1	YP_002647264.1	253	Epyrifol01
γ-proteobacteria	Erwinia tasmaniensis	NC_010694.1	YP_001906194.1	251	Etasmani01
γ-proteobacteria	Escherichia coli	NC_000913.2	NP_418282.1	258	Ecoli12
γ-proteobacteria	Escherichia coli	NC_002655.2	NP_290470.1	258	Ecoli19
γ-proteobacteria	Escherichia coli	NC_002695.1	NP_312795.1	258	Ecoli32
γ-proteobacteria	Escherichia coli	NC_004431.1	NP_756646.1	258	Ecoli15
γ-proteobacteria	Escherichia coli	NC_007946.1	YP_543373.1	258	Ecoli38
γ-proteobacteria	Escherichia coli	NC_008253.1	YP_671914.1	258	Ecoli39
γ-proteobacteria	Escherichia coli	NC_008563.1	YP_859441.1	258	Ecoli44
γ-proteobacteria	Escherichia coli	NC_009801.1	YP_001465324.1	258	Ecoli04
γ-proteobacteria	Escherichia coli	NC_010473.1	YP_001732638.1	258	Ecoli05
γ-proteobacteria	Escherichia coli	NC_010498.1	YP_001746172.1	258	Ecoli30
γ-proteobacteria	Escherichia coli	NC_011353.1	YP_002273357.1	258	Ecoli34
γ-proteobacteria	Escherichia coli	NC_011415.1	YP_002295401.1	258	Ecoli20
γ-proteobacteria	Escherichia coli	NC_011601.1	YP_002331610.1	258	Ecoli25
γ-proteobacteria	Escherichia coli	NC_011741.1	YP_002389318.1	258	Ecoli03
γ-proteobacteria	Escherichia coli	NC_011742.1	YP_002393834.1	258	Ecoli36
γ-proteobacteria	Escherichia coli	NC_011745.1	YP_002400344.1	258	Ecoli46
γ-proteobacteria	Escherichia coli	NC_011748.1	YP_002405226.1	258	Ecoli16
γ-proteobacteria	Escherichia coli	NC_011750.1	YP_002409086.1	258	Ecoli21
γ-proteobacteria	Escherichia coli	NC_011751.1	YP_002414990.1	258	Ecoli37
γ-proteobacteria	Escherichia coli	NC_011993.1	YP_002558692.1	258	Ecoli23
γ-proteobacteria	Escherichia coli	NC_012759.1	YP_002928709.1	258	Ecoli28
γ-proteobacteria	Escherichia coli	NC_012892.2	YP_003001414.1	258	Ecoli13
γ-proteobacteria	Escherichia coli	NC_012967.1	YP_003046905.1	258	Ecoli40
γ-proteobacteria	Escherichia coli	NC_012971.2	YP_003056295.1	258	Ecoli10
γ-proteobacteria	Escherichia coli	NC_013008.1	YP_003080673.1	258	Ecoli31
γ-proteobacteria	Escherichia coli	NC_013353.1	YP_003224164.1	258	Ecoli24
γ-proteobacteria	Escherichia coli	NC_013361.1	YP_003231647.1	258	Ecoli18
γ-proteobacteria	Escherichia coli	NC_013364.1	YP_003236964.1	258	Ecoli02
γ-proteobacteria	Escherichia coli	NC_013654.1	YP_003351687.1	258	Ecoli17
γ-proteobacteria	Escherichia coli	NC_016902.1	YP_005280137.1	258	Ecoli33
γ-proteobacteria	Escherichia coli	NC_017625.1	YP_006094030.1	258	Ecoli29
γ-proteobacteria	Escherichia coli	NC_017626.1	YP_006098502.1	258	Ecoli26
γ-proteobacteria	Escherichia coli	NC_017628.1	YP_006103392.1	258	Ecoli45
γ-proteobacteria	Escherichia coli	NC_017631.1	YP_006108292.1	258	Ecoli22
γ-proteobacteria	Escherichia coli	NC_017632.1	YP_006112737.1	258	Ecoli42
γ-proteobacteria	Escherichia coli	NC_017634.1	YP_006122175.1	258	Ecoli14
γ-proteobacteria	Escherichia coli	NC_017635.1	YP_006126700.1	258	Ecoli09
γ-proteobacteria	Escherichia coli	NC_017638.1	YP_006131118.1	258	Ecoli41
γ-proteobacteria	Escherichia coli	NC_017641.1	YP_006136330.1	258	Ecoli27
γ-proteobacteria	Escherichia coli	NC_017646.1	YP_006146473.1	258	Ecoli11
γ-proteobacteria	Escherichia coli	NC_017651.1	YP_006151526.1	258	Ecoli08
γ-proteobacteria	Escherichia coli	NC_017652.1	YP_006156445.1	258	Ecoli07
γ-proteobacteria	Escherichia coli	NC_017656.1	YP_006161544.1	258	Ecoli43
γ-proteobacteria	Escherichia coli	NC_017660.1	YP_006163179.1	258	Ecoli06
γ-proteobacteria	Escherichia coli	NC_017663.1	YP_006170948.1	258	Ecoli35
γ-proteobacteria	Escherichia coli	NC_017664.1	YP_006175467.1	258	Ecoli01
γ-proteobacteria	Escherichia coli	NC_009800.1	YP_001460632.1	258	Ecoli50
γ-proteobacteria	Escherichia coli	NC_010468.1	YP_001727094.1	258	Ecoli52
γ-proteobacteria	Escherichia coli	NC_012947.1	YP_003038352.1	258	Ecoli48
γ-proteobacteria	Escherichia coli	NC_013941.1	YP_003502073.1	258	Ecoli47
γ-proteobacteria	Escherichia coli	NC_017633.1	YP_006117651.1	258	Ecoli51
γ-proteobacteria	Escherichia coli	NC_017644.1	YP_006141267.1	258	Ecoli49
γ-proteobacteria	Escherichia fergusonii	NC_011740.1	YP_002384707.1	257	Eferguso01
γ-proteobacteria	Ferrimonas balearica	NC_014541.1	YP_003914823.1	250	Fbaleari01
γ-proteobacteria	Frateuria aurantia	NC_017033.1	YP_005379014.1	257	Fauranti01
γ-proteobacteria	Gallibacterium anatis	NC_015460.1	YP_004420998.1	251	Ganatis01
γ-proteobacteria	Gamma proteobacterium	NC_014366.1	YP_003811574.1	278	Gproteob01
γ-proteobacteria	Glaciecola sp. 4H-3-7+YE-5	NC_015497.1	YP_004436286.1	264	Glacieco01
γ-proteobacteria	Glaciecola sp. 4H-3-7+YE-5	NC_015497.1	YP_004433881.1	265	Glacieco02
γ-proteobacteria	Glaciecola nitratireducens	NC_016041.1	YP_004870658.1	260	Gnitrati01
γ-proteobacteria	Haemophilus ducreyi	NC_002940.2	NP_873239.1	249	Hducreyi01
γ-proteobacteria	Haemophilus influenzae	NC_000907.1	NP_438357.1	256	Hinfluen01
γ-proteobacteria	Haemophilus influenzae	NC_007146.2	YP_247905.1	256	Hinfluen08
γ-proteobacteria	Haemophilus influenzae	NC_009567.1	YP_001292081.1	259	Hinfluen03
γ-proteobacteria	Haemophilus influenzae	NC_014920.1	YP_004136351.1	256	Hinfluen06
γ-proteobacteria	Haemophilus influenzae	NC_014922.1	YP_004138430.1	256	Hinfluen02
γ-proteobacteria	Haemophilus influenzae	NC_016809.1	YP_005178275.1	256	Hinfluen04
γ-proteobacteria	Haemophilus influenzae	NC_017451.1	YP_005827110.1	256	Hinfluen05
γ-proteobacteria	Haemophilus influenzae	NC_017452.1	YP_005828946.1	256	Hinfluen07
γ-proteobacteria	Haemophilus influenzae	NC_009566.1	YP_001290299.1	256	Hinfluen09
γ-proteobacteria	Haemophilus parainfluenzae	NC_015964.1	YP_004821911.1	264	Hparainf01
γ-proteobacteria	Haemophilus parasuis	NC_011852.1	YP_002475919.1	241	Hparasui01
γ-proteobacteria	Haemophilus somnus	NC_008309.1	YP_718758.1	245	Hsomnus02
γ-proteobacteria	Haemophilus somnus	NC_010519.1	YP_001784980.1	245	Hsomnus01
γ-proteobacteria	Hahella chejuensis	NC_007645.1	YP_432380.1	254	Hchejuen01
γ-proteobacteria	Halomonas elongata	NC_014532.1	YP_003898846.1	252	Helongat01
γ-proteobacteria	Halorhodospira halophila	NC_008789.1	YP_001002665.1	264	Hhalophi01
γ-proteobacteria	Halothiobacillus neapolitanus	NC_013422.1	YP_003262030.1	366	Hneapoli01
γ-proteobacteria	Idiomarina loihiensis	NC_006512.1	YP_156749.1	244	Iloihien01
γ-proteobacteria	Kangiella koreensis	NC_013166.1	YP_003147442.1	250	Kkoreens01
γ-proteobacteria	Klebsiella oxytoca	NC_016612.1	YP_005017527.1	257	Koxytoca01
γ-proteobacteria	Klebsiella pneumoniae	NC_009648.1	YP_001337969.1	259	Kpneumon02
γ-proteobacteria	Klebsiella pneumoniae	NC_011283.1	YP_002241097.1	259	Kpneumon04
γ-proteobacteria	Klebsiella pneumoniae	NC_012731.1	YP_002917170.1	259	Kpneumon01
γ-proteobacteria	Klebsiella pneumoniae	NC_017540.1	YP_005957370.1	259	Kpneumon03
γ-proteobacteria	Klebsiella pneumoniae	NC_016845.1	YP_005224479.1	259	Kpneumon05
γ-proteobacteria	Klebsiella variicola	NC_013850.1	YP_003441801.1	259	Kvariico01
γ-proteobacteria	Legionella longbeachae	NC_013861.1	YP_003453605.1	234	Llongbea01
γ-proteobacteria	Legionella pneumophila	NC_009494.2	YP_001252468.1	241	Lpneumop02
γ-proteobacteria	Legionella pneumophila	NC_006369.1	YP_128183.1	238	Lpneumop03
γ-proteobacteria	Legionella pneumophila	NC_016811.1	YP_005187252.1	241	Lpneumop01
γ-proteobacteria	Legionella pneumophila	NC_014125.1	YP_003620301.1	241	Lpneumop05
γ-proteobacteria	Legionella pneumophila	NC_002942.5	YP_096923.1	241	Lpneumop04
γ-proteobacteria	Legionella pneumophila	NC_006368.1	YP_125299.1	241	Lpneumop06
γ-proteobacteria	Mannheimia succiniciproducens	NC_006300.1	YP_087694.1	256	Msuccini01
γ-proteobacteria	Marinobacter adhaerens	NC_017506.1	YP_005886890.1	261	Madhaere01
γ-proteobacteria	Marinobacter aquaeolei	NC_008740.1	YP_960680.1	260	Maquaeol01
γ-proteobacteria	Marinobacter hydrocarbonoclasticus	NC_017067.1	YP_005431179.1	260	Mhydroca01
γ-proteobacteria	Marinomonas	NC_009654.1	YP_001339610.1	258	Marinomo01
γ-proteobacteria	Marinomonas mediterranea	NC_015276.1	YP_004314528.1	268	Mmediter01
γ-proteobacteria	Marinomonas posidonica	NC_015559.1	YP_004480433.1	264	Mposidon01
γ-proteobacteria	Methylococcus capsulatus	NC_002977.6	YP_113943.1	254	Mcapsula01
γ-proteobacteria	Methylomicrobium alcaliphilum	NC_016112.1	YP_004915393.1	262	Malcalip01
γ-proteobacteria	Methylomonas methanica	NC_015572.1	YP_004515423.1	247	Mmethani01
γ-proteobacteria	Methylophaga	NC_017856.1	YP_006293803.1	247	Methylop02
γ-proteobacteria	Methylophaga	NC_017857.1	YP_006294800.1	247	Methylop01
γ-proteobacteria	Moraxella catarrhalis	NC_014147.1	YP_003626290.1	247	Mcatarrh01
γ-proteobacteria	Nitrosococcus halophilus	NC_013960.1	YP_003525655.1	250	Nhalophi01
γ-proteobacteria	Nitrosococcus oceani	NC_007484.1	YP_345031.1	250	Noceani01
γ-proteobacteria	Nitrosococcus watsonii	NC_014315.1	YP_003762152.1	250	Nwatsoni01
γ-proteobacteria	Oceanimonas	NC_016745.1	YP_005090664.1	248	Oceanimo01
γ-proteobacteria	Pantoea	NC_014837.1	YP_004114069.1	256	Pantoea01
γ-proteobacteria	Pantoea ananatis	NC_013956.2	YP_003518490.1	252	Pananati01
γ-proteobacteria	Pantoea ananatis	NC_016816.1	YP_005197662.1	252	Pananati04
γ-proteobacteria	Pantoea ananatis	NC_017531.1	YP_005936231.1	252	Pananati02
γ-proteobacteria	Pantoea ananatis	NC_017554.1	YP_005994788.1	252	Pananati03
γ-proteobacteria	Pantoea vagans	NC_014562.1	YP_003933016.1	252	Pvagans01
γ-proteobacteria	Pasteurella multocida	NC_002663.1	NP_246630.1	245	Pmultoci02
γ-proteobacteria	Pasteurella multocida	NC_016808.1	YP_005177901.1	245	Pmultoci01
γ-proteobacteria	Pasteurella multocida	NC_017764.1	YP_006240888.1	245	Pmultoci03
γ-proteobacteria	Pasteurella multocida	NC_017027.1	YP_005364559.1	245	Pmultoci04
γ-proteobacteria	Pectobacterium atrosepticum	NC_004547.2	YP_048328.1	251	Patrosep01
γ-proteobacteria	Pectobacterium carotovorum	NC_012917.1	YP_003019602.1	250	Pcarotov01
γ-proteobacteria	Pectobacterium wasabiae	NC_013421.1	YP_003261573.1	249	Pwasabia01
γ-proteobacteria	Photorhabdus asymbiotica	NC_012962.1	YP_003042708.1	258	Pasymbio01
γ-proteobacteria	Photorhabdus luminescens	NC_005126.1	NP_931581.1	260	Plumines01
γ-proteobacteria	Proteus mirabilis	NC_010554.1	YP_002153218.1	261	Pmirabil01
γ-proteobacteria	Providencia stuartii	NC_017731.1	YP_006216105.1	257	Pstuarti01
γ-proteobacteria	Pseudoalteromonas	NC_014803.1	YP_004070100.1	246	Pseudoal01
γ-proteobacteria	Pseudoalteromonas atlantica	NC_008228.1	YP_662177.1	263	Patlanti01
γ-proteobacteria	Pseudoalteromonas atlantica	NC_008228.1	YP_663768.1	269	Patlanti02
γ-proteobacteria	Pseudoalteromonas haloplanktis	NC_007481.1	YP_341408.1	246	Phalopla01
γ-proteobacteria	Pseudomonas aeruginosa	NC_008463.1	YP_793539.1	267	Paerugin01
γ-proteobacteria	Pseudomonas aeruginosa	NC_009656.1	YP_001351128.1	267	Paerugin03
γ-proteobacteria	Pseudomonas aeruginosa	NC_011770.1	YP_002443038.1	267	Paerugin02
γ-proteobacteria	Pseudomonas aeruginosa	NC_002516.2	NP_253757.1	267	Paerugin05
γ-proteobacteria	Pseudomonas brassicacearum	NC_015379.1	YP_004351543.1	265	Pbrassic01
γ-proteobacteria	Pseudomonas entomophila	NC_008027.1	YP_610496.1	263	Pentomop01
γ-proteobacteria	Pseudomonas fluorescens	NC_007492.2	YP_346113.1	264	Pfluores03
γ-proteobacteria	Pseudomonas fluorescens	NC_012660.1	YP_002870062.1	263	Pfluores01
γ-proteobacteria	Pseudomonas fluorescens	NC_016830.1	YP_005205828.1	265	Pfluores02
γ-proteobacteria	Pseudomonas fluorescens	NC_004129.6	YP_257564.1	264	Pfluores04
γ-proteobacteria	Pseudomonas fulva	NC_015556.1	YP_004476264.1	264	Pfulva01
γ-proteobacteria	Pseudomonas mendocina	NC_009439.1	YP_001186018.1	264	Pmendoci01
γ-proteobacteria	Pseudomonas mendocina	NC_015410.1	YP_004378337.1	264	Pmendoci02
γ-proteobacteria	Pseudomonas putida BIRD-1	NC_017530.1	YP_005928976.1	253	Pputida02
γ-proteobacteria	Pseudomonas putida BIRD-1	NC_017530.1	YP_005932565.1	262	Pputida06
γ-proteobacteria	Pseudomonas putida F1	NC_009512.1	YP_001266425.1	253	Pputida01
γ-proteobacteria	Pseudomonas putida F1	NC_009512.1	YP_001270196.1	262	Pputida10
γ-proteobacteria	Pseudomonas putida GB-1	NC_010322.1	YP_001671288.1	262	Pputida05
γ-proteobacteria	Pseudomonas putida GB-1	NC_010322.1	YP_001667282.1	253	Pputida12
γ-proteobacteria	Pseudomonas putida KT2440	NC_002947.3	NP_743200.1	253	Pputida03
γ-proteobacteria	Pseudomonas putida KT2440	NC_002947.3	NP_747119.1	262	Pputida04
γ-proteobacteria	Pseudomonas putida S16	NC_015733.1	YP_004703470.1	264	Pputida08
γ-proteobacteria	Pseudomonas putida S16	NC_015733.1	YP_004704270.1	262	Pputida11
γ-proteobacteria	Pseudomonas putida S16	NC_015733.1	YP_004700539.1	253	Pputida13
γ-proteobacteria	Pseudomonas putida W619	NC_010501.1	YP_001747321.1	263	Pputida07
γ-proteobacteria	Pseudomonas putida W619	NC_010501.1	YP_001751036.1	252	Pputida09
γ-proteobacteria	Pseudomonas stutzeri	NC_017532.1	YP_005937048.1	267	Pstutzer02
γ-proteobacteria	Pseudomonas stutzeri	NC_015740.1	YP_004712734.1	267	Pstutzer03
γ-proteobacteria	Pseudomonas syringae	NC_004578.1	NP_794888.1	266	Psyringa03
γ-proteobacteria	Pseudomonas syringae	NC_005773.3	YP_272668.1	266	Psyringa01
γ-proteobacteria	Pseudomonas syringae	NC_007005.1	YP_233490.1	266	Psyringa02
γ-proteobacteria	Pseudoxanthomonas spadix	NC_016147.2	YP_004928990.1	251	Pspadix01
γ-proteobacteria	Pseudoxanthomonas suwonensis	NC_014924.1	YP_004148014.1	252	Psuwonen01
γ-proteobacteria	Psychrobacter sp. Prwf-1	NC_009524.1	YP_001281212.1	277	Psychrob01
γ-proteobacteria	Psychrobacter sp. Prwf-1	NC_009524.1	YP_001279620.1	289	Psychrob02
γ-proteobacteria	Psychrobacter arcticus	NC_007204.1	YP_265283.1	278	Parcticu01
γ-proteobacteria	Psychrobacter cryohalolentis	NC_007969.1	YP_581566.1	294	Pcryohal01
γ-proteobacteria	Psychromonas ingrahamii	NC_008709.1	YP_941783.1	258	Pingraha01
γ-proteobacteria	Rahnella	NC_015061.1	YP_004214871.1	255	Rahnella01
γ-proteobacteria	Rahnella aquatilis	NC_016818.1	YP_005202167.1	255	Raquatil01
γ-proteobacteria	Rahnella aquatilis	NC_017047.1	YP_005403998.1	255	Raquatil02
γ-proteobacteria	Saccharophagus degradans	NC_007912.1	YP_528695.1	257	Sdegrada01
γ-proteobacteria	Salmonella bongori	NC_015761.1	YP_004732307.1	259	Sbongori01
γ-proteobacteria	Salmonella enterica	NC_003197.1	NP_462860.1	259	Senteric11
γ-proteobacteria	Salmonella enterica	NC_004631.1	NP_806990.1	259	Senteric18
γ-proteobacteria	Salmonella enterica	NC_006511.1	YP_152904.1	259	Senteric20
γ-proteobacteria	Salmonella enterica	NC_006905.1	YP_218860.1	259	Senteric04
γ-proteobacteria	Salmonella enterica	NC_010067.1	YP_001572629.1	259	Senteric07
γ-proteobacteria	Salmonella enterica	NC_011080.1	YP_002043204.1	259	Senteric17
γ-proteobacteria	Salmonella enterica	NC_011083.1	YP_002047985.1	259	Senteric19
γ-proteobacteria	Salmonella enterica	NC_011094.1	YP_002116901.1	259	Senteric06
γ-proteobacteria	Salmonella enterica	NC_011147.1	YP_002144396.1	259	Senteric12
γ-proteobacteria	Salmonella enterica	NC_011149.1	YP_002148901.1	259	Senteric15
γ-proteobacteria	Salmonella enterica	NC_011205.1	YP_002217902.1	259	Senteric09
γ-proteobacteria	Salmonella enterica	NC_011274.1	YP_002228267.1	259	Senteric14
γ-proteobacteria	Salmonella enterica	NC_012125.1	YP_002639589.1	259	Senteric13
γ-proteobacteria	Salmonella enterica	NC_016810.1	YP_005183799.1	259	Senteric03
γ-proteobacteria	Salmonella enterica	NC_016831.1	YP_005214544.1	259	Senteric02
γ-proteobacteria	Salmonella enterica	NC_016832.1	YP_005218985.1	259	Senteric23
γ-proteobacteria	Salmonella enterica	NC_016854.1	YP_005234951.1	259	Senteric05
γ-proteobacteria	Salmonella enterica	NC_016856.1	YP_005240240.1	259	Senteric08
γ-proteobacteria	Salmonella enterica	NC_016857.1	YP_005244952.1	259	Senteric22
γ-proteobacteria	Salmonella enterica	NC_016860.1	YP_005249821.1	259	Senteric16
γ-proteobacteria	Salmonella enterica	NC_016863.1	YP_005254427.1	259	Senteric21
γ-proteobacteria	Salmonella enterica	NC_017046.1	YP_005399272.1	259	Senteric01
γ-proteobacteria	Salmonella enterica	NC_017623.1	YP_006085740.1	259	Senteric10
γ-proteobacteria	Salmonella enterica	NC_003198.1	NP_457776.1	259	Senteric26
γ-proteobacteria	Salmonella enterica	NC_010102.1	YP_001591063.1	259	Senteric24
γ-proteobacteria	Salmonella enterica	NC_011294.1	YP_002245826.1	259	Senteric25
γ-proteobacteria	Serratia	NC_015566.1	YP_004498680.1	256	Serratia02
γ-proteobacteria	Serratia	NC_017573.1	YP_006023095.1	256	Serratia01
γ-proteobacteria	Serratia	NC_015567.1	YP_004503632.1	256	Serratia03
γ-proteobacteria	Serratia proteamaculans	NC_009832.1	YP_001476491.1	256	Sproteam01
γ-proteobacteria	Shewanella	NC_008322.1	YP_736460.1	249	Shewanel03
γ-proteobacteria	Shewanella	NC_008577.1	YP_871354.1	249	Shewanel01
γ-proteobacteria	Shewanella	NC_008750.1	YP_965032.1	249	Shewanel02
γ-proteobacteria	Shewanella	NC_008321.1	YP_735678.1	249	Shewanel04
γ-proteobacteria	Shewanella amazonensis	NC_008700.1	YP_929079.1	250	Samazone01
γ-proteobacteria	Shewanella baltica	NC_009052.1	YP_001052239.1	251	Sbaltica05
γ-proteobacteria	Shewanella baltica	NC_009665.1	YP_001364646.1	251	Sbaltica01
γ-proteobacteria	Shewanella baltica	NC_009997.1	YP_001552867.1	251	Sbaltica03
γ-proteobacteria	Shewanella baltica	NC_011663.1	YP_002356397.1	251	Sbaltica04
γ-proteobacteria	Shewanella baltica	NC_017571.1	YP_006019109.1	251	Sbaltica06
γ-proteobacteria	Shewanella baltica	NC_017579.1	YP_006039211.1	251	Sbaltica02
γ-proteobacteria	Shewanella baltica	NC_016901.1	YP_005271686.1	251	Sbaltica07
γ-proteobacteria	Shewanella denitrificans	NC_007954.1	YP_561471.1	261	Shdenitr01
γ-proteobacteria	Shewanella frigidimarina	NC_008345.1	YP_749170.1	248	Sfrigidi01
γ-proteobacteria	Shewanella halifaxensis	NC_010334.1	YP_001676083.1	255	Shalifax01
γ-proteobacteria	Shewanella loihica	NC_009092.1	YP_001095503.1	251	Sloihica01
γ-proteobacteria	Shewanella oneidensis	NC_004347.1	NP_719732.1	249	Soneiden01
γ-proteobacteria	Shewanella pealeana	NC_009901.1	YP_001503643.1	253	Spealean01
γ-proteobacteria	Shewanella piezotolerans	NC_011566.1	YP_002309864.1	254	Spiezoto01
γ-proteobacteria	Shewanella putrefaciens	NC_009438.1	YP_001182032.1	249	Sputrefa02
γ-proteobacteria	Shewanella putrefaciens	NC_017566.1	YP_006008377.1	249	Sputrefa01
γ-proteobacteria	Shewanella sediminis	NC_009831.1	YP_001475833.1	255	Ssedimin01
γ-proteobacteria	Shewanella violacea	NC_014012.1	YP_003558560.1	249	Sviolace01
γ-proteobacteria	Shewanella woodyi	NC_010506.1	YP_001758914.1	256	Swoodyi01
γ-proteobacteria	Shigella boydii	NC_007613.1	YP_410138.1	258	Sboydii02
γ-proteobacteria	Shigella boydii	NC_010658.1	YP_001882540.1	258	Sboydii01
γ-proteobacteria	Shigella dysenteriae	NC_007606.1	YP_405330.1	258	Sdysente01
γ-proteobacteria	Shigella flexneri	NC_004337.2	NP_709644.1	258	Sflexner02
γ-proteobacteria	Shigella flexneri	NC_004741.1	NP_839036.1	258	Sflexner01
γ-proteobacteria	Shigella flexneri	NC_008258.1	YP_690990.1	258	Sflexner03
γ-proteobacteria	Shigella flexneri	NC_017328.1	YP_005729510.1	258	Sflexner04
γ-proteobacteria	Shigella sonnei	NC_007384.1	YP_312770.1	258	Ssonnei02
γ-proteobacteria	Shigella sonnei	NC_016822.1	YP_005459100.1	258	Ssonnei01
γ-proteobacteria	Sodalis glossinidius	NC_007712.1	YP_453794.1	256	Sglossin01
γ-proteobacteria	Stenotrophomonas maltophilia	NC_010943.1	YP_001974268.1	249	Smaltoph02
γ-proteobacteria	Stenotrophomonas maltophilia	NC_015947.1	YP_004794570.1	249	Smaltoph03
γ-proteobacteria	Stenotrophomonas maltophilia	NC_017671.1	YP_006186837.1	249	Smaltoph01
γ-proteobacteria	Stenotrophomonas maltophilia	NC_011071.1	YP_002030369.1	249	Smaltoph04
γ-proteobacteria	Teredinibacter turnerae	NC_012997.1	YP_003074559.1	255	Tturnera01
γ-proteobacteria	Thioalkalimicrobium cyclicum	NC_015581.1	YP_004537781.1	336	Tcyclicu01
γ-proteobacteria	Thioalkalivibrio	NC_013889.1	YP_003459384.1	398	Thioalka01
γ-proteobacteria	Thioalkalivibrio sulfidophilus	NC_011901.1	YP_002512307.1	368	Tsulfido01
γ-proteobacteria	Thiomicrospira crunogena	NC_007520.2	YP_392238.1	368	Tcrunoge01
γ-proteobacteria	Tolumonas auensis	NC_012691.1	YP_002893154.1	250	Tauensis01
γ-proteobacteria	Vibrio	NC_013456.1	YP_003284550.1	250	Vibrio02
γ-proteobacteria	Vibrio	NC_016613.1	YP_005021566.1	248	Vibrio01
γ-proteobacteria	Vibrio anguillarum	NC_015633.1	YP_004564913.1	250	Vanguill01
γ-proteobacteria	Vibrio cholerae	NC_002505.1	NP_229747.1	250	Vcholera05
γ-proteobacteria	Vibrio cholerae	NC_012578.1	YP_002808875.1	250	Vcholera02
γ-proteobacteria	Vibrio cholerae	NC_012582.1	YP_002818356.1	250	Vcholera03
γ-proteobacteria	Vibrio cholerae	NC_012668.1	YP_002877294.1	250	Vcholera01
γ-proteobacteria	Vibrio cholerae	NC_016445.1	YP_004938452.1	250	Vcholera07
γ-proteobacteria	Vibrio cholerae	NC_016944.1	YP_005331960.1	250	Vcholera06
γ-proteobacteria	Vibrio cholerae	NC_017270.1	YP_005632800.1	250	Vcholera04
γ-proteobacteria	Vibrio cholerae	NC_009457.1	YP_001218327.1	250	Vcholera08
γ-proteobacteria	Vibrio fischeri	NC_006840.2	YP_203434.1	251	Vfischer01
γ-proteobacteria	Vibrio fischeri	NC_011184.1	YP_002154821.1	251	Vfischer02
γ-proteobacteria	Vibrio furnissii	NC_016602.1	YP_004991650.1	247	Vfurniss01
γ-proteobacteria	Vibrio harveyi	NC_009783.1	YP_001443797.1	249	Vharveyi01
γ-proteobacteria	Vibrio parahaemolyticus	NC_004603.1	NP_796479.1	246	Vparahae01
γ-proteobacteria	Vibrio splendidus	NC_011753.2	YP_002415790.1	251	Vsplendi01
γ-proteobacteria	Vibrio vulnificus	NC_004459.3	NP_759879.1	249	Vvulnifi02
γ-proteobacteria	Vibrio vulnificus	NC_005139.1	NP_932975.1	249	Vvulnifi01
γ-proteobacteria	Vibrio vulnificus	NC_014965.1	YP_004190124.1	249	Vvulnifi03
γ-proteobacteria	Xanthomonas albilineans	NC_013722.1	YP_003374605.1	247	Xalbilin01
γ-proteobacteria	Xanthomonas axonopodis	NC_003919.1	NP_644515.1	245	Xaxonopo01
γ-proteobacteria	Xanthomonas axonopodis	NC_016010.1	YP_004853623.1	245	Xaxonopo02
γ-proteobacteria	Xanthomonas campestris	NC_003902.1	NP_639430.1	245	Xcampest04
γ-proteobacteria	Xanthomonas campestris	NC_007086.1	YP_245240.1	245	Xcampest02
γ-proteobacteria	Xanthomonas campestris	NC_007508.1	YP_366050.1	245	Xcampest03
γ-proteobacteria	Xanthomonas campestris	NC_017271.1	YP_005635203.1	245	Xcampest01
γ-proteobacteria	Xanthomonas campestris	NC_010688.1	YP_001905700.1	245	Xcampest05
γ-proteobacteria	Xanthomonas oryzae	NC_006834.1	YP_203045.1	251	Xoryzae03
γ-proteobacteria	Xanthomonas oryzae	NC_007705.1	YP_453179.1	251	Xoryzae01
γ-proteobacteria	Xanthomonas oryzae	NC_010717.1	YP_001911568.1	251	Xoryzae02
γ-proteobacteria	Xanthomonas oryzae	NC_017267.1	YP_005630712.1	251	Xoryzae04
γ-proteobacteria	Xenorhabdus bovienii	NC_013892.1	YP_003466456.1	259	Xbovieni01
γ-proteobacteria	Xenorhabdus nematophila	NC_014228.1	YP_003713997.1	261	Xnematop01
γ-proteobacteria	Xylella fastidiosa	NC_002488.3	NP_297852.1	246	Xfastidi03
γ-proteobacteria	Xylella fastidiosa	NC_004556.1	NP_779773.1	246	Xfastidi04
γ-proteobacteria	Xylella fastidiosa	NC_010513.1	YP_001776269.1	246	Xfastidi02
γ-proteobacteria	Xylella fastidiosa	NC_010577.1	YP_001830349.1	246	Xfastidi05
γ-proteobacteria	Xylella fastidiosa	NC_017562.1	YP_005999792.1	246	Xfastidi01
γ-proteobacteria	Yersinia enterocolitica	NC_008800.1	YP_001004646.1	259	Yenteroc01
γ-proteobacteria	Yersinia enterocolitica	NC_015224.1	YP_004296463.1	259	Yenteroc02
γ-proteobacteria	Yersinia enterocolitica	NC_017564.1	YP_006006967.1	259	Yenteroc03
γ-proteobacteria	Yersinia pestis	NC_003143.1	YP_002348653.1	258	Ypestis02
γ-proteobacteria	Yersinia pestis	NC_004088.1	NP_667792.1	258	Ypestis09
γ-proteobacteria	Yersinia pestis	NC_005810.1	NP_994564.1	258	Ypestis06
γ-proteobacteria	Yersinia pestis	NC_008149.1	YP_646121.1	258	Ypestis01
γ-proteobacteria	Yersinia pestis	NC_009381.1	YP_001164719.1	258	Ypestis04
γ-proteobacteria	Yersinia pestis	NC_010159.1	YP_001607959.1	258	Ypestis03
γ-proteobacteria	Yersinia pestis	NC_017154.1	YP_005506532.1	258	Ypestis08
γ-proteobacteria	Yersinia pestis	NC_017168.1	YP_005521068.1	258	Ypestis05
γ-proteobacteria	Yersinia pestis	NC_017265.1	YP_005622484.1	258	Ypestis07
γ-proteobacteria	Yersinia pestis	NC_008150.1	YP_650162.1	258	Ypestis11
γ-proteobacteria	Yersinia pestis	NC_014029.1	YP_003569505.1	258	Ypestis12
γ-proteobacteria	Yersinia pestis	NC_017160.1	YP_005510387.1	258	Ypestis10
γ-proteobacteria	Yersinia pseudotuberculosis	NC_006155.1	YP_068806.1	258	Ypseudot01
γ-proteobacteria	Yersinia pseudotuberculosis	NC_009708.1	YP_001399273.1	258	Ypseudot02
γ-proteobacteria	Yersinia pseudotuberculosis	NC_010465.1	YP_001722656.1	258	Ypseudot03
γ-proteobacteria	Yersinia pseudotuberculosis	NC_010634.1	YP_001870728.1	258	Ypseudot04
δ-proteobacteria	Anaeromyxobacter	NC_009675.1	YP_001377267.1	270	Anaeromy01
δ-proteobacteria	Anaeromyxobacter	NC_011145.1	YP_002132438.1	268	Anaeromy02
δ-proteobacteria	Anaeromyxobacter dehalogenans	NC_007760.1	YP_463276.1	270	Adehalog02
δ-proteobacteria	Anaeromyxobacter dehalogenans	NC_011891.1	YP_002490503.1	266	Adehalog01
δ-proteobacteria	Bacteriovorax marinus	NC_016620.1	YP_005036003.1	245	Bmarinus01
δ-proteobacteria	Bdellovibrio bacteriovorus	NC_005363.1	NP_970566.1	253	Bbacteri01
δ-proteobacteria	Corallococcus coralloides	NC_017030.1	YP_005372381.1	401	Ccorallo01
δ-proteobacteria	Desulfarculus baarsii	NC_014365.1	YP_003806626.1	363	Dbaarsii01
δ-proteobacteria	Desulfatibacillum alkenivorans	NC_011768.1	YP_002433336.1	258	Dalkeniv01
δ-proteobacteria	Desulfobacca acetoxidans	NC_015388.1	YP_004370005.1	290	Dbacetox01
δ-proteobacteria	Desulfobacterium autotrophicum	NC_012108.1	YP_002605455.1	270	Dautotro01
δ-proteobacteria	Desulfococcus oleovorans	NC_009943.1	YP_001531051.1	257	Doleovor01
δ-proteobacteria	Desulfohalobium retbaense	NC_013223.1	YP_003197857.1	324	Dretbaen01
δ-proteobacteria	Desulfomicrobium baculatum	NC_013173.1	YP_003158989.1	252	Dbaculat01
δ-proteobacteria	Desulfotalea psychrophila	NC_006138.1	YP_065499.1	231	Dpsychro01
δ-proteobacteria	Desulfotalea psychrophila	NC_006138.1	YP_066454.1	211	Dpsychro02
δ-proteobacteria	Desulfotalea psychrophila	NC_006138.1	YP_065214.1	258	Dpsychro03
δ-proteobacteria	Desulfovibrio aespoeensis	NC_014844.1	YP_004122204.1	458	Daespoee01
δ-proteobacteria	Desulfovibrio africanus	NC_016629.1	YP_005053185.1	299	Dafrican01
δ-proteobacteria	Desulfovibrio alaskensis	NC_007519.1	YP_387962.1	368	Dalasken01
δ-proteobacteria	Desulfovibrio desulfuricans	NC_011883.1	YP_002480383.1	468	Ddesulfu01
δ-proteobacteria	Desulfovibrio desulfuricans	NC_016803.1	YP_005169324.1	463	Ddesulfu02
δ-proteobacteria	Desulfovibrio magneticus	NC_012796.1	YP_002952959.1	336	Dmagneti01
δ-proteobacteria	Desulfovibrio salexigens	NC_012881.1	YP_002991155.1	386	Dsalexig01
δ-proteobacteria	Desulfovibrio vulgaris	NC_008751.1	YP_967395.1	257	Dvulgari02
δ-proteobacteria	Desulfovibrio vulgaris	NC_011769.1	YP_002437527.1	264	Dvulgari01
δ-proteobacteria	Desulfovibrio vulgaris	NC_017310.1	YP_005701762.1	411	Dvulgari03
δ-proteobacteria	Desulfovibrio vulgaris	NC_002937.3	YP_010262.1	257	Dvulgari04
δ-proteobacteria	Desulfurivibrio alkaliphilus	NC_014216.1	YP_003689959.1	233	Dalkalip01
δ-proteobacteria	Desulfurivibrio alkaliphilus	NC_014216.1	YP_003691005.1	242	Dalkalip02
δ-proteobacteria	Geobacter	NC_011979.1	YP_002538823.1	280	Geobacte03
δ-proteobacteria	Geobacter	NC_012918.1	YP_003021439.1	282	Geobacte01
δ-proteobacteria	Geobacter	NC_014973.1	YP_004199231.1	282	Geobacte02
δ-proteobacteria	Geobacter bemidjiensis	NC_011146.1	YP_002139404.1	282	Gbemidji01
δ-proteobacteria	Geobacter lovleyi	NC_010814.1	YP_001951525.1	289	Glovleyi01
δ-proteobacteria	Geobacter lovleyi	NC_010814.1	YP_001951484.1	283	Glovleyi02
δ-proteobacteria	Geobacter metallireducens	NC_007517.1	YP_384346.1	286	Gmetalli01
δ-proteobacteria	Geobacter sulfurreducens	NC_002939.4	NP_952537.1	288	Gsulfurr02
δ-proteobacteria	Geobacter sulfurreducens	NC_017454.1	YP_005833419.1	288	Gsulfurr01
δ-proteobacteria	Geobacter uraniireducens	NC_009483.1	YP_001231434.1	278	Guraniir01
δ-proteobacteria	Haliangium ochraceum	NC_013440.1	YP_003264609.1	324	Hochrace01
δ-proteobacteria	Hippea maritima	NC_015318.1	YP_004339638.1	247	Hmaritim01
δ-proteobacteria	Lawsonia intracellularis	NC_008011.1	YP_594963.1	315	Lintrace01
δ-proteobacteria	Myxococcus fulvus	NC_015711.1	YP_004666331.1	401	Mfulvus01
δ-proteobacteria	Myxococcus xanthus	NC_008095.1	YP_634041.1	401	Mxanthus01
δ-proteobacteria	Pelobacter carbinolicus	NC_007498.2	YP_355527.1	260	Pcarbino01
δ-proteobacteria	Sorangium cellulosum	NC_010162.1	YP_001614540.1	295	Scellulo01
δ-proteobacteria	Stigmatella aurantiaca	NC_014623.1	YP_003956147.1	401	Sauranti01
δ-proteobacteria	Syntrophobacter fumaroxidans	NC_008554.1	YP_844826.1	257	Sfumarox01
δ-proteobacteria	Syntrophus aciditrophicus	NC_007759.1	YP_463014.1	277	Saciditr01
ε-proteobacteria	Arcobacter	NC_017192.1	YP_005553776.1	242	Arcobact01
ε-proteobacteria	Arcobacter butzleri	NC_009850.1	YP_001490182.1	246	Abutzler01
ε-proteobacteria	Arcobacter butzleri	NC_017187.1	YP_005538699.1	247	Abutzler02
ε-proteobacteria	Arcobacter nitrofigilis	NC_014166.1	YP_003656042.1	243	Anitrofi01
ε-proteobacteria	Campylobacter curvus	NC_009715.1	YP_001408006.1	247	Ccurvus01
ε-proteobacteria	Campylobacter fetus	NC_008599.1	YP_892278.1	251	Cfetus01
ε-proteobacteria	Campylobacter hominis	NC_009714.1	YP_001406650.1	241	Chominis01
ε-proteobacteria	Campylobacter jejuni	NC_002163.1	YP_002344008.1	245	Cjejuni05
ε-proteobacteria	Campylobacter jejuni	NC_003912.7	YP_178693.1	245	Cjejuni04
ε-proteobacteria	Campylobacter jejuni	NC_008787.1	YP_001000279.1	245	Cjejuni02
ε-proteobacteria	Campylobacter jejuni	NC_009707.1	YP_001398181.1	245	Cjejuni08
ε-proteobacteria	Campylobacter jejuni	NC_009839.1	YP_001482116.1	245	Cjejuni03
ε-proteobacteria	Campylobacter jejuni	NC_017279.1	YP_005655908.1	245	Cjejuni06
ε-proteobacteria	Campylobacter jejuni	NC_017280.1	YP_005657517.1	245	Cjejuni07
ε-proteobacteria	Campylobacter jejuni	NC_017281.1	YP_005659157.1	245	Cjejuni01
ε-proteobacteria	Campylobacter jejuni	NC_014802.1	YP_004066102.1	245	Cjejuni09
ε-proteobacteria	Campylobacter lari	NC_012039.1	YP_002575243.1	247	Clari01
ε-proteobacteria	Helicobacter acinonychis	NC_008229.1	YP_664930.1	246	Hacinony01
ε-proteobacteria	Helicobacter bizzozeronii	NC_015674.1	YP_004607736.1	233	Hbizzoze01
ε-proteobacteria	Helicobacter cetorum	NC_017735.1	YP_006221472.1	255	Hcetorum01
ε-proteobacteria	Helicobacter cetorum	NC_017737.1	YP_006222595.1	241	Hcetorum02
ε-proteobacteria	Helicobacter felis	NC_014810.2	YP_004073866.1	235	Hfelis01
ε-proteobacteria	Helicobacter hepaticus	NC_004917.1	NP_861019.1	265	Hhepatic01
ε-proteobacteria	Helicobacter mustelae	NC_013949.1	YP_003516119.1	280	Hmustela01
ε-proteobacteria	Helicobacter pylori	NC_000921.1	NP_223083.1	249	Hpylori13
ε-proteobacteria	Helicobacter pylori	NC_008086.1	YP_627127.1	240	Hpylori11
ε-proteobacteria	Helicobacter pylori	NC_010698.2	YP_001909883.1	253	Hpylori03
ε-proteobacteria	Helicobacter pylori	NC_011498.1	YP_002301020.1	253	Hpylori04
ε-proteobacteria	Helicobacter pylori	NC_012973.1	YP_003057181.1	248	Hpylori08
ε-proteobacteria	Helicobacter pylori	NC_014256.1	YP_003729201.1	249	Hpylori24
ε-proteobacteria	Helicobacter pylori	NC_014555.1	YP_003926682.1	249	Hpylori22
ε-proteobacteria	Helicobacter pylori	NC_014560.1	YP_003928321.1	240	Hpylori14
ε-proteobacteria	Helicobacter pylori	NC_017063.1	YP_005425076.1	249	Hpylori18
ε-proteobacteria	Helicobacter pylori	NC_017354.1	YP_005761915.1	252	Hpylori10
ε-proteobacteria	Helicobacter pylori	NC_017355.1	YP_005763343.1	249	Hpylori17
ε-proteobacteria	Helicobacter pylori	NC_017357.1	YP_005764906.1	249	Hpylori28
ε-proteobacteria	Helicobacter pylori	NC_017358.1	YP_005766533.1	261	Hpylori06
ε-proteobacteria	Helicobacter pylori	NC_017359.1	YP_005768043.1	253	Hpylori19
ε-proteobacteria	Helicobacter pylori	NC_017360.1	YP_005769750.1	249	Hpylori21
ε-proteobacteria	Helicobacter pylori	NC_017361.1	YP_005771016.1	245	Hpylori12
ε-proteobacteria	Helicobacter pylori	NC_017362.1	YP_005772548.1	239	Hpylori25
ε-proteobacteria	Helicobacter pylori	NC_017365.1	YP_005774656.1	257	Hpylori20
ε-proteobacteria	Helicobacter pylori	NC_017366.1	YP_005776146.1	248	Hpylori23
ε-proteobacteria	Helicobacter pylori	NC_017367.1	YP_005777152.1	249	Hpylori29
ε-proteobacteria	Helicobacter pylori	NC_017372.1	YP_005781697.1	249	Hpylori05
ε-proteobacteria	Helicobacter pylori	NC_017375.1	YP_005785012.1	253	Hpylori31
ε-proteobacteria	Helicobacter pylori	NC_017376.1	YP_005786566.1	249	Hpylori02
ε-proteobacteria	Helicobacter pylori	NC_017378.1	YP_005788075.1	253	Hpylori26
ε-proteobacteria	Helicobacter pylori	NC_017379.1	YP_005789613.1	249	Hpylori15
ε-proteobacteria	Helicobacter pylori	NC_017381.1	YP_005791215.1	249	Hpylori30
ε-proteobacteria	Helicobacter pylori	NC_017382.1	YP_005792773.1	252	Hpylori27
ε-proteobacteria	Helicobacter pylori	NC_017733.1	YP_006219107.1	244	Hpylori09
ε-proteobacteria	Helicobacter pylori	NC_017739.1	YP_006224034.1	253	Hpylori16
ε-proteobacteria	Helicobacter pylori	NC_017740.1	YP_006225617.1	253	Hpylori07
ε-proteobacteria	Helicobacter pylori	NC_017741.1	YP_006227152.1	265	Hpylori01
ε-proteobacteria	Helicobacter pylori	NC_011333.1	YP_002265999.1	234	Hpylori34
ε-proteobacteria	Helicobacter pylori	NC_000915.1	NP_207852.1	253	Hpylori37
ε-proteobacteria	Helicobacter pylori	NC_017368.1	YP_005778625.1	245	Hpylori33
ε-proteobacteria	Helicobacter pylori	NC_017371.1	YP_005780146.1	249	Hpylori35
ε-proteobacteria	Helicobacter pylori	NC_017374.1	YP_005783373.1	249	Hpylori32
ε-proteobacteria	Helicobacter pylori	NC_017742.1	YP_006228662.1	249	Hpylori36
ε-proteobacteria	Nautilia profundicola	NC_012115.1	YP_002607510.1	242	Nprofund01
ε-proteobacteria	Nitratifractor salsuginis	NC_014935.1	YP_004167651.1	374	Nsalsugi01
ε-proteobacteria	Sulfuricurvum kujiense	NC_014762.1	YP_004059464.1	260	Skujiens01
ε-proteobacteria	Sulfurimonas autotrophica	NC_014506.1	YP_003892762.1	283	Sautotro01
ε-proteobacteria	Sulfurimonas denitrificans	NC_007575.1	YP_394168.1	270	Sudenitr01
ε-proteobacteria	Sulfurospirillum deleyianum	NC_013512.1	YP_003304506.1	253	Sdeleyia01
ε-proteobacteria	Sulfurovum	NC_009663.1	YP_001357769.1	347	Sulfurov01
ε-proteobacteria	Wolinella succinogenes	NC_005090.1	NP_907078.1	241	Wsuccino01
Acidobacteriia	Acidobacterium capsulatum	NC_012483.1	YP_002756150.1	268	Acapsula01
Acidobacteriia	Candidatus Chloracidobacterium	NC_016024.1	YP_004863276.1	379	CChlorac01
Acidobacteriia	Candidatus Koribacter	NC_008009.1	YP_591755.1	271	CKoribac01
Acidobacteriia	Granulicella mallensis	NC_016631.1	YP_005057388.1	264	Gmallens01
Acidobacteriia	Granulicella tundricola	NC_015064.1	YP_004216671.1	261	Gtundric01
Acidobacteriia	Terriglobus saanensis	NC_014963.1	YP_004181439.1	260	Tsaanens01
Aquificae	Aquifex aeolicus	NC_000918.1	NP_213869.1	248	Aaeolicu01
Aquificae	Desulfurobacterium thermolithotrophum	NC_015185.1	YP_004281636.1	243	Dthermol01
Aquificae	Hydrogenobacter thermophilus	NC_013799.1	YP_003432170.1	252	Hthermop01
Aquificae	Hydrogenobacter thermophilus	NC_017161.1	YP_005511197.1	252	Hthermop02
Aquificae	Hydrogenobaculum	NC_011126.1	YP_002121783.1	251	Hydrogen01
Aquificae	Persephonella marina	NC_012440.1	YP_002731426.1	254	Pmarina01
Aquificae	Sulfurihydrogenibium	NC_010730.1	YP_001931631.1	259	Sulfurih01
Aquificae	Sulfurihydrogenibium azorense	NC_012438.1	YP_002728579.1	253	Sazorens01
Aquificae	Thermocrinis albus	NC_013894.1	YP_003473592.1	241	Talbus01
Aquificae	Thermovibrio ammonificans	NC_014926.1	YP_004151051.1	252	Tammonif01
Bacteroidetes Order II. Incertae sedis	Rhodothermus marinus	NC_013501.1	YP_003289421.1	259	Rmarinus01
Bacteroidetes Order II. Incertae sedis	Rhodothermus marinus	NC_015966.1	YP_004823909.1	293	Rmarinus02
Bacteroidetes Order II. Incertae sedis	Salinibacter ruber	NC_007677.1	YP_444914.1	254	Sruber01
Bacteroidetes Order II. Incertae sedis	Salinibacter ruber	NC_014032.1	YP_003570829.1	286	Sruber02
Bacteroidia	Bacteroides fragilis	NC_003228.3	YP_210510.1	264	Bfragili01
Bacteroidia	Bacteroides fragilis	NC_016776.1	YP_005109990.1	264	Bfragili02
Bacteroidia	Bacteroides fragilis	NC_006347.1	YP_098175.1	264	Bfragili03
Bacteroidia	Bacteroides helcogenes	NC_014933.1	YP_004160916.1	270	Bhelcoge01
Bacteroidia	Bacteroides salanitronis	NC_015164.1	YP_004259591.1	262	Bsalanit01
Bacteroidia	Bacteroides thetaiotaomicron	NC_004663.1	NP_813014.1	273	Bthetaio01
Bacteroidia	Bacteroides vulgatus	NC_009614.1	YP_001301041.1	276	Bvulgatu01
Bacteroidia	Odoribacter splanchnicus	NC_015160.1	YP_004251462.1	265	Osplanch01
Bacteroidia	Paludibacter propionicigenes	NC_014734.1	YP_004042522.1	271	Ppropion01
Bacteroidia	Parabacteroides distasonis	NC_009615.1	YP_001303127.1	275	Pdistaso01
Bacteroidia	Prevotella ruminicola	NC_014033.1	YP_003575749.1	242	Pruminic01
Bacteroidia	Tannerella forsythia	NC_016610.1	YP_005015963.1	283	Tforsyth01
Chlamydiae	Parachlamydia acanthamoebae	NC_015702.1	YP_004653560.1	304	Pacantha01
Chlamydiae	Waddlia chondrophila	NC_014225.1	YP_003708403.1	298	Wchondro01
Chlorobia	Chlorobaculum parvum	NC_011027.1	YP_001998753.1	329	Cparvum01
Chlorobia	Chlorobium chlorochromatii	NC_007514.1	YP_379270.1	242	Cchloroc01
Chlorobia	Chlorobium limicola	NC_010803.1	YP_001943150.1	339	Climicol01
Chlorobia	Chlorobium luteolum	NC_007512.1	YP_375125.1	327	Cluteolu01
Chlorobia	Chlorobium phaeobacteroides	NC_008639.1	YP_911458.1	301	Cphaeoba01
Chlorobia	Chlorobium phaeobacteroides	NC_010831.1	YP_001959866.1	288	Cphaeoba02
Chlorobia	Chlorobium phaeovibrioides	NC_009337.1	YP_001130490.1	294	Cphaeovi01
Chlorobia	Chlorobium tepidum	NC_002932.3	NP_662097.1	245	Ctepidum01
Chlorobia	Chloroherpeton thalassium	NC_011026.1	YP_001996679.1	263	Cthalass01
Chlorobia	Pelodictyon phaeoclathratiforme	NC_011060.1	YP_002018401.1	280	Pphaeocl01
Chlorobia	Prosthecochloris aestuarii	NC_011059.1	YP_002015867.1	286	Paestuar01
Chloroflexi	Anaerolinea thermophila	NC_014960.1	YP_004174133.1	238	Athermop01
Chloroflexi	Caldilinea aerophila	NC_017079.1	YP_005441505.1	249	Caerophi01
Chloroflexi	Chloroflexus	NC_012032.1	YP_002571371.1	261	Chlorofl01
Chloroflexi	Chloroflexus aggregans	NC_011831.1	YP_002461594.1	261	Caggrega01
Chloroflexi	Chloroflexus aurantiacus	NC_010175.1	YP_001636991.1	261	Cauranti01
Chloroflexi	Dehalococcoides	NC_007356.1	YP_308612.1	262	Dehaloco03
Chloroflexi	Dehalococcoides	NC_009455.1	YP_001214800.1	262	Dehaloco01
Chloroflexi	Dehalococcoides	NC_013890.1	YP_003463204.1	262	Dehaloco02
Chloroflexi	Dehalococcoides	NC_013552.1	YP_003330906.1	262	Dehaloco04
Chloroflexi	Dehalococcoides ethenogenes	NC_002936.3	YP_182294.1	261	Dethenog01
Chloroflexi	Dehalogenimonas lykanthroporepellens	NC_014314.1	YP_003758960.1	244	Dlykanth01
Chloroflexi	Herpetosiphon aurantiacus	NC_009972.1	YP_001543530.1	250	Hauranti01
Chloroflexi	Roseiflexus	NC_009523.1	YP_001275341.1	311	Roseifle01
Chloroflexi	Roseiflexus castenholzii	NC_009767.1	YP_001433328.1	311	Rcastenh01
Chloroflexi	Sphaerobacter thermophilus	NC_013523.1	YP_003318640.1	255	Spthermo01
Chloroflexi	Thermobaculum terrenum	NC_013525.1	YP_003323368.1	249	Tterrenu01
Chloroflexi	Thermomicrobium roseum	NC_011959.1	YP_002522819.1	258	Troseum01
Chrysiogenetes	Desulfurispirillum indicum	NC_014836.1	YP_004112545.1	264	Dindicum01
Cyanobacteria	Acaryochloris marina	NC_009925.1	YP_001518746.1	257	Amarina01
Cyanobacteria	Anabaena variabilis	NC_007413.1	YP_320908.1	264	Avariabi01
Cyanobacteria	Cyanobacterium UCYN-A	NC_013771.1	YP_003421822.1	254	CUCYN-A01
Cyanobacteria	Cyanothece	NC_010546.1	YP_001802621.1	254	Cyanothe04
Cyanobacteria	Cyanothece	NC_011726.1	YP_002374368.1	255	Cyanothe02
Cyanobacteria	Cyanothece	NC_011729.1	YP_002379228.1	254	Cyanothe06
Cyanobacteria	Cyanothece	NC_011884.1	YP_002482163.1	278	Cyanothe05
Cyanobacteria	Cyanothece	NC_013161.1	YP_003139970.1	255	Cyanothe03
Cyanobacteria	Cyanothece	NC_014501.1	YP_003889680.1	253	Cyanothe01
Cyanobacteria	Gloeobacter violaceus	NC_005125.1	NP_924858.1	261	Gviolace01
Cyanobacteria	Microcystis aeruginosa	NC_010296.1	YP_001658311.1	253	Maerugin01
Cyanobacteria	Nostoc	NC_003272.1	NP_486496.1	264	Nostoc01
Cyanobacteria	Nostoc azollae'	NC_014248.1	YP_003720071.1	264	Nazollae01
Cyanobacteria	Nostoc punctiforme	NC_010628.1	YP_001863882.1	264	Npunctif01
Cyanobacteria	Prochlorococcus marinus	NC_005042.1	NP_874855.1	250	Pmarinus02
Cyanobacteria	Prochlorococcus marinus	NC_005072.1	NP_892582.1	252	Pmarinus08
Cyanobacteria	Prochlorococcus marinus	NC_007335.2	YP_292987.1	239	Pmarinus04
Cyanobacteria	Prochlorococcus marinus	NC_007577.1	YP_396961.1	238	Pmarinus01
Cyanobacteria	Prochlorococcus marinus	NC_008816.1	YP_001008915.1	252	Pmarinus05
Cyanobacteria	Prochlorococcus marinus	NC_008817.1	YP_001010844.1	252	Pmarinus06
Cyanobacteria	Prochlorococcus marinus	NC_008819.1	YP_001014346.1	239	Pmarinus09
Cyanobacteria	Prochlorococcus marinus	NC_008820.1	YP_001016682.1	246	Pmarinus07
Cyanobacteria	Prochlorococcus marinus	NC_009976.1	YP_001550349.1	264	Pmarinus03
Cyanobacteria	Prochlorococcus marinus	NC_005071.1	NP_895147.1	248	Pmarinus12
Cyanobacteria	Prochlorococcus marinus	NC_009091.1	YP_001090713.1	252	Pmarinus11
Cyanobacteria	Prochlorococcus marinus	NC_009840.1	YP_001483746.1	252	Pmarinus10
Cyanobacteria	Synechococcus	NC_007775.1	YP_474754.1	260	Synechoc02
Cyanobacteria	Synechococcus	NC_007776.1	YP_477171.1	260	Synechoc03
Cyanobacteria	Synechococcus	NC_008319.1	YP_731352.1	258	Synechoc05
Cyanobacteria	Synechococcus	NC_009481.1	YP_001225571.1	256	Synechoc01
Cyanobacteria	Synechococcus	NC_009482.1	YP_001226962.1	259	Synechoc06
Cyanobacteria	Synechococcus	NC_010475.1	YP_001734479.1	253	Synechoc04
Cyanobacteria	Synechococcus	NC_005070.1	NP_897930.1	299	Synechoc09
Cyanobacteria	Synechococcus	NC_007513.1	YP_377733.1	267	Synechoc08
Cyanobacteria	Synechococcus	NC_007516.1	YP_380959.1	267	Synechoc07
Cyanobacteria	Synechococcus elongatus	NC_006576.1	YP_170745.1	279	Selongat01
Cyanobacteria	Synechococcus elongatus	NC_007604.1	YP_400595.1	279	Selongat02
Cyanobacteria	Synechocystis	NC_000911.1	NP_442162.1	254	Sycystis01
Cyanobacteria	Synechocystis	NC_017038.1	YP_005384029.1	254	Sycystis04
Cyanobacteria	Synechocystis	NC_017052.1	YP_005409905.1	254	Sycystis03
Cyanobacteria	Synechocystis	NC_017277.1	YP_005652221.1	254	Sycystis02
Cyanobacteria	Synechocystis	NC_017039.1	YP_005387198.1	254	Sycystis05
Cyanobacteria	Thermosynechococcus elongatus	NC_004113.1	NP_681743.1	273	Telongat01
Cyanobacteria	Trichodesmium erythraeum	NC_008312.1	YP_721542.1	285	Terythra01
Cytophagia	Cyclobacterium marinum	NC_015914.1	YP_004773104.1	281	Cmarinum01
Cytophagia	Cytophaga hutchinsonii	NC_008255.1	YP_680208.1	267	Chutchin01
Cytophagia	Cytophaga hutchinsonii	NC_008255.1	YP_678071.1	270	Chutchin02
Cytophagia	Dyadobacter fermentans	NC_013037.1	YP_003088257.1	294	Dferment01
Cytophagia	Leadbetterella byssophila	NC_014655.1	YP_003997796.1	285	Lbyssoph01
Cytophagia	Marivirga tractuosa	NC_014759.1	YP_004055216.1	280	Mtractuo01
Cytophagia	Runella slithyformis	NC_015703.1	YP_004655725.1	300	Rslithyf01
Cytophagia	Spirosoma linguale	NC_013730.1	YP_003389746.1	285	Slingual01
Deferribacteres	Calditerrivibrio nitroreducens	NC_014758.1	YP_004051862.1	249	Cnitrore01
Deferribacteres	Deferribacter desulfuricans	NC_013939.1	YP_003497343.1	250	Dfdesulf01
Deferribacteres	Denitrovibrio acetiphilus	NC_013943.1	YP_003505160.1	255	Dacetiph01
Deferribacteres	Flexistipes sinusarabici	NC_015672.1	YP_004602881.1	250	Fsinusar01
Flavobacteriia	Blattabacterium	NC_013418.2	YP_003257012.1	266	Blattaba01
Flavobacteriia	Blattabacterium	NC_016146.1	YP_004928274.1	260	Blattaba02
Flavobacteriia	Blattabacterium	NC_016621.1	YP_005037493.1	265	Blattaba03
Flavobacteriia	Blattabacterium	NC_013454.1	YP_003284019.1	264	Blattaba04
Flavobacteriia	Candidatus Sulcia	NC_010118.1	YP_001597983.1	251	CSulcia02
Flavobacteriia	Candidatus Sulcia	NC_013123.1	YP_003108567.1	260	CSulcia03
Flavobacteriia	Candidatus Sulcia	NC_014004.1	YP_003543328.1	249	CSulcia01
Flavobacteriia	Candidatus Sulcia	NC_014499.1	YP_003880702.1	256	CSulcia04
Flavobacteriia	Capnocytophaga canimorsus	NC_015846.1	YP_004739920.1	281	Ccanimor01
Flavobacteriia	Capnocytophaga ochracea	NC_013162.1	YP_003141725.1	269	Cochrace01
Flavobacteriia	Cellulophaga algicola	NC_014934.1	YP_004165454.1	278	Calgicol01
Flavobacteriia	Cellulophaga lytica	NC_015167.1	YP_004260738.1	280	Clytica01
Flavobacteriia	Croceibacter atlanticus	NC_014230.1	YP_003717212.1	281	Catlanti01
Flavobacteriia	Flavobacteriaceae bacterium	NC_013062.1	YP_003096111.1	273	Fbacteri01
Flavobacteriia	Flavobacterium branchiophilum	NC_016001.1	YP_004844194.1	269	Fbranchi01
Flavobacteriia	Flavobacterium columnare	NC_016510.2	YP_004943139.1	272	Fcolumna01
Flavobacteriia	Flavobacterium indicum	NC_017025.1	YP_005356753.1	273	Findicum01
Flavobacteriia	Flavobacterium johnsoniae	NC_009441.1	YP_001192638.1	271	Fjohnson01
Flavobacteriia	Flavobacterium psychrophilum	NC_009613.1	YP_001296129.1	274	Fpsychro01
Flavobacteriia	Fluviicola taffensis	NC_015321.1	YP_004343687.1	261	Ftaffens01
Flavobacteriia	Gramella forsetii	NC_008571.1	YP_860640.1	277	Gforseti01
Flavobacteriia	Krokinobacter	NC_015496.1	YP_004429636.1	279	Krokinob01
Flavobacteriia	Lacinutrix	NC_015638.1	YP_004578374.1	278	Lacinutr01
Flavobacteriia	Maribacter	NC_014472.1	YP_003861037.1	280	Maribact01
Flavobacteriia	Muricauda ruestringensis	NC_015945.1	YP_004786781.1	279	Mruestri01
Flavobacteriia	Owenweeksia hongkongensis	NC_016599.1	YP_004990991.1	273	Ohongkon01
Flavobacteriia	Riemerella anatipestifer	NC_014738.1	YP_004044784.1	275	Ranatipe01
Flavobacteriia	Riemerella anatipestifer	NC_017569.1	YP_006016584.1	275	Ranatipe02
Flavobacteriia	Robiginitalea biformata	NC_013222.1	YP_003195339.1	280	Rbiforma01
Flavobacteriia	Weeksella virosa	NC_015144.1	YP_004237931.1	279	Wvirosa01
Flavobacteriia	Zobellia galactanivorans,	NC_015844.1	YP_004737378.1	284	Zgalacta01
Flavobacteriia	Zunongwangia profunda	NC_014041.1	YP_003583674.1	276	Zprofund01
Fusobacteriia	Ilyobacter polytropus	NC_014633.1	YP_003968397.1	247	Ipolytro01
Fusobacteriia	Leptotrichia buccalis	NC_013192.1	YP_003164672.1	237	Lbuccali01
Gemmatimonadales	Gemmatimonas aurantiaca	NC_012489.1	YP_002761451.1	254	Gauranti01
Ignavibacteria	Ignavibacterium album	NC_017464.1	YP_005846436.1	254	Ialbum01
Negativicutes	Acidaminococcus fermentans	NC_013740.1	YP_003398248.1	227	Aferment01
Negativicutes	Megasphaera elsdenii	NC_015873.1	YP_004765065.1	237	Melsdeni01
Negativicutes	Selenomonas ruminantium	NC_017068.1	YP_005432881.1	257	Sruminan01
Negativicutes	Selenomonas sputigena	NC_015437.1	YP_004413256.1	290	Ssputige01
Negativicutes	Veillonella parvula	NC_013520.1	YP_003312213.1	296	Vparvula01
Nitrospira	Candidatus Nitrospira	NC_014355.1	YP_003798955.1	314	CNitrosp01
Nitrospira	Candidatus Nitrospira	NC_014355.1	YP_003797340.1	256	CNitrosp02
Nitrospira	Leptospirillum ferrooxidans	NC_017094.1	YP_005469757.1	246	Lferroox01
Nitrospira	Thermodesulfovibrio yellowstonii	NC_011296.1	YP_002248738.1	263	Tyellows01
Opitutae	Coraliomargarita akajimensis	NC_014008.1	YP_003549706.1	263	Cakajime01
Opitutae	Opitutus terrae	NC_010571.1	YP_001821114.1	329	Oterrae01
Phycisphaerae	Phycisphaera mikurensis	NC_017080.1	YP_005444841.1	382	Pmikuren01
Planctomycetia	Isosphaera pallida	NC_014962.1	YP_004180410.1	344	Ipallida01
Planctomycetia	Pirellula staleyi	NC_013720.1	YP_003373154.1	476	Pstaleyi01
Planctomycetia	Planctomyces brasiliensis	NC_015174.1	YP_004270021.1	375	Pbrasili01
Planctomycetia	Planctomyces limnophilus	NC_014148.1	YP_003630702.1	389	Plimnoph01
Solibacteres	Candidatus Solibacter	NC_008536.1	YP_826269.1	286	CSolibac01
Solibacteres	Candidatus Solibacter	NC_008536.1	YP_824099.1	289	CSolibac02
Sphingobacteriia	Chitinophaga pinensis	NC_013132.1	YP_003120717.1	283	Cpinensi01
Sphingobacteriia	Haliscomenobacter hydrossis	NC_015510.1	YP_004448996.1	288	Hhydross01
Sphingobacteriia	Niastella koreensis	NC_016609.1	YP_005012207.1	285	Nkoreens01
Sphingobacteriia	Pedobacter heparinus	NC_013061.1	YP_003094073.1	297	Pheparin01
Sphingobacteriia	Pedobacter saltans	NC_015177.1	YP_004275667.1	290	Psaltans01
Sphingobacteriia	Saprospira grandis	NC_016940.1	YP_005323199.1	293	Sgrandis01
Sphingobacteriia	Solitalea canadensis	NC_017770.1	YP_006257434.1	294	Scanaden01
Sphingobacteriia	Sphingobacterium	NC_015277.1	YP_004315277.1	294	Sphingob01
Spirochaetia	Leptospira biflexa	NC_010602.1	YP_001838373.1	259	Lbiflexa01
Spirochaetia	Leptospira biflexa	NC_010842.1	YP_001962046.1	259	Lbiflexa02
Spirochaetia	Leptospira borgpetersenii	NC_008508.1	YP_798182.1	269	Lborgpet02
Spirochaetia	Leptospira borgpetersenii	NC_008510.1	YP_800912.1	269	Lborgpet01
Spirochaetia	Leptospira interrogans	NC_004342.2	NP_712106.1	266	Linterro02
Spirochaetia	Leptospira interrogans	NC_005823.1	YP_001920.1	266	Linterro01
Spirochaetia	Spirochaeta smaragdinae	NC_014364.1	YP_003802864.1	246	Ssmaragd01
Thermodesulfobacteria	Thermodesulfatator indicus	NC_015681.1	YP_004626865.1	240	Tindicus01
Thermodesulfobacteria	Thermodesulfatator indicus	NC_015681.1	YP_004626081.1	237	Tindicus02
Thermodesulfobacteria	Thermodesulfatator indicus	NC_015681.1	YP_004625327.1	244	Tindicus03
Thermodesulfobacteria	Thermodesulfobacterium sp. OPB45	NC_015682.1	YP_004628410.1	248	Thermode01
Thermodesulfobacteria	Thermodesulfobacterium sp. OPB45	NC_015682.1	YP_004628620.1	237	Thermode02
Thermodesulfobacteria	Thermodesulfobacterium sp. OPB45	NC_015682.1	YP_004627110.1	255	Thermode03
Verrucomicrobiae	Akkermansia muciniphila	NC_010655.1	YP_001878484.1	348	Amucinip01
Verrucomicrobiae	Methylacidiphilum infernorum	NC_010794.1	YP_001939489.1	261	Minferno01
