# Supplementary material for: Diversity and Evolution of Bacterial Twin Arginine Translocase Protein, TatC, Reveals a Protein Secretion System That Is Evolving to Fit Its Environmental Niche
Source: PLoS One. 2013 Nov 13;8(11):e78742. doi: 10.1371/journal.pone.0078742 (PMC3827258; doi:10.1371/journal.pone.0078742)
Supplement: Table S2 — The distribution of mean synonymous to non-synonymous (dS/dN) substitutions within tatC sequences from various bacterial classes. (XLS) [file pone.0078742.s004.xls]

## Sheet: Foglio1
Table S2. The distribution of mean synonymous to non-synonymous (dS/dN) substitutions within tatC sequences from various bacterial classes. In this table, data used for boxplot distributions reported in Figure 3 are reported.
	dS/dN values
Bacterial classes	Min	1Q	Median	3Q	Max
α-proteobacteria	1.825	2.02	2.191	2.868	4.506
β-proteobacteria	1.627	2.117	2.361	3.972	5.102
γ-proteobacteria	2.088	3.366	4.013	4.208	7.309
Acidobacteria	1.843	1.955	2.032	2.221	2.672
Actinobacteria	1.437	1.626	1.722	1.941	3.126
Aquificae	4.556	4.556	4.556	4.556	4.556
Bacilli	1.95	2.855	3.275	3.613	4.481
Bacteroidetes	1.755	3.128	3.319	3.5	4.03
Chlamydiae	3.033	3.044	3.054	3.065	3.076
Chlorobi	2.387	2.641	3.022	3.395	3.628
Chloroflexi	3.347	3.347	3.347	3.347	3.347
Clostridia	1.924	2.501	3.007	3.696	4.399
Cyanobacteria	1.983	2.512	3.156	3.458	4.324
Deinococci	1.733	1.761	1.871	1.998	2.077
Fusobacteriia	2.92	2.92	2.92	2.92	2.92
Gemmatimonadetes	2.121	2.121	2.121	2.121	2.121
Negativicutes	2.258	2.577	2.895	3.213	3.531
Nitrospira	1.998	2.056	2.113	2.171	2.229
Spirochaetia	3.117	3.273	3.429	3.585	3.741
Thermodesulfobacteria	2.712	2.776	2.841	3.293	3.745
Verrucomicrobia	2.424	2.737	3.049	3.362	3.674
γ-proteobacteria	2.088	3.366	4.013	4.208	7.309
δ-proteobacteria	1.508	2.098	2.934	3.358	3.92
ε-proteobacteria	3.048	3.422	3.596	3.868	4.379
List of abbreviations: Min is the minimum value of mean dS/dN values observed in each taxa; 1Q is the first quartile of the distribution; 3Q is the third quartile of the distribution; Max in the maximum value.
